# Supplementary material for: Selective use of distant stone resources by the earliest Oldowan toolmakers
Source: Sci Adv. 2025 Aug 15;11(33):eadu5838. doi: 10.1126/sciadv.adu5838 (PMC12356259; doi:10.1126/sciadv.adu5838)
Supplement: Supplementary file 2 — Data files S1 to S4 [file sciadv.adu5838_data_files_s1_to_s4.zip]

Archive with 4 entries (4 files):
- sciadv.adu5838_data_file_s1.xlsx
- sciadv.adu5838_data_file_s2.xlsx
- sciadv.adu5838_data_file_s3.xlsx
- sciadv.adu5838_data_file_s4.xlsx
