# Supplementary material for: Selective use of distant stone resources by the earliest Oldowan toolmakers
Source: Sci Adv. 2025 Aug 15;11(33):eadu5838. doi: 10.1126/sciadv.adu5838 (PMC12356259; doi:10.1126/sciadv.adu5838)
Supplement: Supplementary file 2 — Data files S1 to S4 [file sciadv.adu5838_data_files_s1_to_s4.zip › sciadv.adu5838_data_file_s1.xlsx]

## Sheet: Sheet1
Excavation	ID #	Raw Material	Rb (ppm)	Sr (ppm)	Y (ppm)	Zr (ppm)
Surface artifact	NY15-71	Andesite	113.053	103.163	37.825	295.419
Surface artifact	Ny18-10	Andesite	44.4137	120.162	81.089	498.897
3	343	Carbonatite	78.7335	111.662	59.457	397.158
3	824	Carbonatite	116.079	363.125	35.8867	375.006
3	1352	Carbonatite	48.7357	140.567	75.0357	459.87
Surface artifact	NY15-105	Carbonatite	102.11	233.784	46.2397	462.789
Surface artifact	Ny15-132	Carbonatite	114.034	967.29	9.56767	196.601
3	272	Chert	<10	15.202	25.742	23.592
3	381	Chert	<10	<10	<10	<10
Surface artifact	NY15-28	Chert	<10	<10	<10	91.9153
Surface artifact	ny16-125	Chert	11.3017	26.3573	<10	<10
Surface artifact	ny16-20	Chert	47.6967	27.8793	65.761	298.807
3	1665	Feldspar porphery	12.846	258.078	<10	117.923
3	532	Fenetized andesite	96.2613	114.01	26.86	372.593
3	832	Fenetized andesite	58.67	115.557	62.1507	565.836
3	1041	Fenetized andesite	100.978	169.801	56.4397	512.678
3	982B	Fenetized andesite	47.4313	224.374	60.8653	620.617
Surface artifact	NY15-43	Fenetized andesite	77.658	93.8373	48.6483	498.063
Surface artifact	Ny16-53	Fenetized andesite	108.148	187.059	54.2017	570.458
Surface artifact	NY18-11	Fenetized andesite	123.619	167.373	48.5633	549.546
Surface artifact	Ny18-3	Fenetized andesite	133.354	110.707	94.0093	286.089
3	4	Fenetized rhyolite	51.366	65.125	174.259	763.51
5	7	Fenetized rhyolite	107.714	207.912	31.9883	332.59
5	14	Fenetized rhyolite	106.865	264.869	56.6097	573.138
3	70	Fenetized rhyolite	52.5643	99.3747	39.8363	346.472
3	77	Fenetized rhyolite	121.392	149.725	59.7543	614.633
3	113	Fenetized rhyolite	50.3443	209.214	236.476	627.651
5	133	Fenetized rhyolite	85.8633	230.867	42.5437	405.359
3	160	Fenetized rhyolite	92.6387	168.797	71.5973	730.267
5	163	Fenetized rhyolite	117.091	234.529	31.3367	333.981
3	167	Fenetized rhyolite	54.9793	95.8127	58.8477	502.362
3	169	Fenetized rhyolite	75.4317	111.355	35.785	411.888
5	189	Fenetized rhyolite	56.691	113.307	83.774	557.752
3	482	Fenetized rhyolite	103.921	141.404	64.458	606.263
3	656	Fenetized rhyolite	128.336	52.5527	106.646	419.448
3	680	Fenetized rhyolite	88.8633	184.919	55.0327	467.878
3	720	Fenetized rhyolite	104.903	252.079	64.0893	481.855
3	784	Fenetized rhyolite	159.666	38.7883	413.961	28.9793
3	785	Fenetized rhyolite	129.447	95.39	92.6327	542.814
3	820	Fenetized rhyolite	124.47	395.316	37.534	381.958
3	822	Fenetized rhyolite	15.347	48.837	42.4113	207.873
3	835	Fenetized rhyolite	48.3227	267.68	115.832	838.122
3	870	Fenetized rhyolite	78.712	227.786	109.868	696.095
3	871	Fenetized rhyolite	130.373	192.629	60.1513	575.009
3	882	Fenetized rhyolite	91.8463	157.043	64.7697	516.8
3	910	Fenetized rhyolite	41.28	453.89	25.3083	244.286
3	968	Fenetized rhyolite	179.655	152.996	79.559	667.481
3	976	Fenetized rhyolite	133.581	86.746	51.0567	564.692
3	1139	Fenetized rhyolite	56.061	108.018	70.9163	607.767
3	1254	Fenetized rhyolite	47.323	230.812	83.7027	685.003
3	1317	Fenetized rhyolite	39.7583	147.583	68.1813	625.595
3	1443	Fenetized rhyolite	34.041	105.597	45.9707	438.282
3	1530	Fenetized rhyolite	47.0837	200.702	23.188	210.904
3	1548	Fenetized rhyolite	119.578	106.065	63.0073	564.077
3	1569	Fenetized rhyolite	19.591	46.331	23.416	300.989
3	1608	Fenetized rhyolite	32.2803	93.3537	33.997	292.548
3	1687	Fenetized rhyolite	34.954	78.2593	101.959	452.106
5	5-S1	Fenetized rhyolite	69.0167	111.679	44.228	314.561
5	5-S2	Fenetized rhyolite	139.732	111.647	65.053	553.971
5	5-S3	Fenetized rhyolite	98.2613	193.827	52.9833	510.352
Surface artifact	Ny12-64	Fenetized rhyolite	<10	250.816	75.4793	418.31
Surface artifact	NY12-66	Fenetized rhyolite	64.3437	189.459	147.863	439.364
Surface artifact	Ny12-69	Fenetized rhyolite	49.47	116.601	59.6697	484.231
Surface artifact	Ny12-72	Fenetized rhyolite	156.939	166.66	55.788	516.32
Surface artifact	NY15-103	Fenetized rhyolite	115.695	588.151	<10	217.841
Surface artifact	NY15-135	Fenetized rhyolite	<10	31.3113	28.4467	95.0007
Surface artifact	ny15-140	Fenetized rhyolite	85.8467	188.808	54.258	538.496
Surface artifact	Ny15-25	Fenetized rhyolite	82.2993	109.736	43.2367	442.231
Surface artifact	NY15-41	Fenetized rhyolite	92.6767	286.984	18.0767	269.678
Surface artifact	NY15-59	Fenetized rhyolite	103.733	138.587	58.423	552.1
Surface artifact	NY15-69	Fenetized rhyolite	147.128	700.931	16.4333	307
Surface artifact	NY15-74	Fenetized rhyolite	110.034	22.3747	75.621	401.091
Surface artifact	NY15-75	Fenetized rhyolite	<10	2093.99	<10	102.561
Surface artifact	NY15-88	Fenetized rhyolite	73.809	231.032	69.0757	625.253
Surface artifact	ny16-107	Fenetized rhyolite	92.1483	265.97	24.48	281.057
Surface artifact	NY16-137	Fenetized rhyolite	90.1103	1245.47	121.096	269.425
Surface artifact	Ny16-41	Fenetized rhyolite	91.8085	176.261	59.2025	564.654
Surface artifact	ny16-50	Fenetized rhyolite	91.016	151.053	64.656	616.908
Surface artifact	NY17-116	Fenetized rhyolite	98.8627	270.349	29.4937	238.795
Surface artifact	NY17-118	Fenetized rhyolite	161.165	196.223	44.0017	449.817
Surface artifact	NY17-122	Fenetized rhyolite	53.1267	257.198	97.1147	753.095
Surface artifact	Ny17-13	Fenetized rhyolite	<10	76.1577	168.789	199.27
Surface artifact	ny17-75	Fenetized rhyolite	80.4293	254.584	46.5637	386.395
Surface artifact	Ny17-78	Fenetized rhyolite	85.755	28.174	120.083	422.807
Surface artifact	Ny18-13	Fenetized rhyolite	180.41	299.807	24.4517	238.348
Surface artifact	Ny18-4	Fenetized rhyolite	336.48	352.133	143.706	1260.54
Surface artifact	Ny18-9	Fenetized rhyolite	52.4133	215.23	36.0683	365.943
3	SC-S1	Fenetized rhyolite	126.336	315.09	47.8833	523.83
Surface artifact	NY15-62	flow banded rhyolite	22.301	45.5587	<10	59.625
3	1531	Granite	70.4083	40.5827	73.7833	202.274
Surface artifact	ny15-137	Granite	42.2253	54.01	42.0183	96.0623
Surface artifact	NY17-16	Granite	73.6037	55.8253	106.671	185.446
Surface artifact	Ny18-12	Granite	121.581	53.006	65.4497	184.64
3	1114	Microgranite	76.1253	1841.08	28.505	264.495
Surface artifact	ny16-40	Microgranite	129.468	403.326	15.895	261.485
3	211	Nyanzian rhyolite	12.8687	41.6047	26.165	119.762
3	763	Nyanzian rhyolite	24.7593	50.2123	73.4867	132.153
3	841	Nyanzian rhyolite	18.9553	28.2013	<10	85.1077
3	842	Nyanzian rhyolite	26.4767	18.8193	38.918	99.5
3	928	Nyanzian rhyolite	<10	<10	<10	<10
3	972	Nyanzian rhyolite	25.9617	42.612	16.3767	149.492
3	1125	Nyanzian rhyolite	37.6493	19.0943	13.3793	63.7633
3	1413	Nyanzian rhyolite	17.9043	34.3097	18.9817	54.917
3	1475	Nyanzian rhyolite	<10	<10	<10	19.2613
3	1486	Nyanzian rhyolite	24.781	85.378	47.852	372.706
3	1636	Nyanzian rhyolite	<10	16.123	<10	27.9723
3	1668	Nyanzian rhyolite	<10	<10	<10	<10
3	1691	Nyanzian rhyolite	<10	10.0153	12.2587	43.609
3	3-S1	Nyanzian rhyolite	56.187	67.6743	31.6203	329.859
3	3-S2	Nyanzian rhyolite	48.9043	54.3337	11.094	75.1253
Surface artifact	NY15-112	Nyanzian rhyolite	<10	37.0103	18.2183	83.4447
Surface artifact	NY15-148	Nyanzian rhyolite	60.9037	53.233	9.52467	116.671
Surface artifact	NY15-26	Nyanzian rhyolite	<10	19.0393	17.6517	50.8003
Surface artifact	NY15-34	Nyanzian rhyolite	22.7163	76.9027	<10	49.1817
Surface artifact	NY15-56	Nyanzian rhyolite	109.959	18.9747	<10	74.2907
Surface artifact	Ny16-100	Nyanzian rhyolite	<10	38.662	<10	61.0285
Surface artifact	Ny16-111	Nyanzian rhyolite	30.5273	54.269	10.5017	48.044
Surface artifact	ny16-112	Nyanzian rhyolite	40.9047	11.7537	<10	37.6007
Surface artifact	Ny16-116	Nyanzian rhyolite	53.3567	47.8253	10.6817	39.4213
Surface artifact	Ny16-126	Nyanzian rhyolite	23.697	31.3763	<10	80.284
Surface artifact	ny16-146	Nyanzian rhyolite	<10	44.458	40.828	59.271
Surface artifact	Ny16-67	Nyanzian rhyolite	51.923	41.576	<10	81.6997
Surface artifact	NY17-11	Nyanzian rhyolite	47.0177	23.767	<10	44.5287
Surface artifact	NY17-125	Nyanzian rhyolite	21.339	57.3615	<10	48.891
Surface artifact	Ny17-23	Nyanzian rhyolite	15.9987	25.5327	33.2447	59.056
Surface artifact	Ny17-26	Nyanzian rhyolite	18.2597	63.2263	26.2643	108.617
Surface artifact	NY17-27	Nyanzian rhyolite	70.7563	59.0993	28.1097	158.448
Surface artifact	Ny17-81	Nyanzian rhyolite	11.296	25.4777	14.7397	64.8997
Surface artifact	NY18-20	Nyanzian rhyolite	50.7153	66.217	20.2867	90.019
Surface artifact	NY15-24	Phonolite	<10	1063.75	19.0967	128.226
Surface artifact	NY15-33	Phonolite	40.6023	2830.89	113.417	259.058
3	104	Quartz	11.3203	13.0817	<10	<10
3	352	Quartz	16.339	17.647	38.6183	11.7077
3	353	Quartz	32.716	11.4627	<10	<10
3	393	Quartz	41.9987	33.578	<10	20.0517
3	513	Quartz	13.2827	<10	49.9513	<10
3	657	Quartz	<10	22.31	<10	<10
3	669	Quartz	<10	<10	<10	<10
3	702	Quartz	<10	<10	<10	11.6757
3	749	Quartz	10.1507	32.6067	<10	15.4497
3	930	Quartz	13.509	48.991	10.075	12.921
3	935	Quartz	<10	<10	<10	10.772
3	982	Quartz	11.056	25.2567	<10	<10
3	1101	Quartz	<10	<10	<10	<10
3	1188	Quartz	<10	<10	<10	10.156
3	1195	Quartz	<10	25.7253	53.352	22.9137
3	1244	Quartz	<10	<10	<10	<10
3	1291	Quartz	<10	<10	<10	<10
3	1299	Quartz	<10	<10	<10	<10
3	1318	Quartz	<10	<10	<10	10.28
3	1365	Quartz	<10	14.7003	<10	12.823
3	1379	Quartz	<10	<10	<10	<10
3	1577	Quartz	<10	<10	<10	13.1963
3	1609	Quartz	<10	21.7357	<10	49.642
3	1633	Quartz	<10	<10	<10	<10
3	1659	Quartz	<10	<10	<10	<10
3	1675	Quartz	<10	11.109	<10	11.687
3	3-S3	Quartz	9.54667	11.7217	<10	<10
Surface artifact	NY12-74	Quartz	<10	37.5933	19.5957	24.5783
Surface artifact	NY12-79	Quartz	10.6787	20.011	<10	31.001
Surface artifact	Ny12-80	Quartz	<10	51.6787	<10	12.719
Surface artifact	NY12-84	Quartz	<10	<10	<10	10.165
Surface artifact	NY15-125	Quartz	<10	12.7913	<10	<10
Surface artifact	NY15-127	Quartz	21.8107	24.026	<10	<10
Surface artifact	NY15-128	Quartz	<10	<10	<10	12.754
Surface artifact	nY15-133	Quartz	11.3583	79.169	12.2903	33.049
Surface artifact	NY15-139	Quartz	12.4903	25.289	<10	<10
Surface artifact	NY15-141	Quartz	<10	<10	<10	<10
Surface artifact	NY15-144	Quartz	11.849	17.6797	<10	<10
Surface artifact	NY15-151	Quartz	<10	<10	<10	11.7937
Surface artifact	NY15-39	Quartz	16.754	15.5103	<10	35.0723
Surface artifact	NY15-51	Quartz	<10	27.6853	<10	<10
Surface artifact	ny15-54	Quartz	<10	<10	<10	<10
Surface artifact	NY15-57	Quartz	12.3773	16.1577	<10	9.634
Surface artifact	NY15-98	Quartz	9.849	15.9633	<10	15.5003
Surface artifact	Ny16-106	Quartz	11.471	28.4297	<10	<10
Surface artifact	Ny16-113	Quartz	<10	<10	<10	<10
Surface artifact	Ny16-118	Quartz	43.961	34.3877	23.2067	161.655
Surface artifact	ny16-122	Quartz	<10	18.1003	98.741	9.91133
Surface artifact	ny16-123	Quartz	<10	<10	<10	<10
Surface artifact	Ny16-124	Quartz	10.3017	14.5063	<10	12.2387
Surface artifact	ny16-141	Quartz	<10	18.0683	<10	14.818
Surface artifact	NY16-145	Quartz	<10	44.199	<10	12.896
Surface artifact	NY16-147	Quartz	<10	13.5623	<10	17.7157
Surface artifact	ny16-148	Quartz	<10	<10	<10	<10
Surface artifact	NY16-23	Quartz	48.7907	138.457	37.768	64.05
Surface artifact	ny16-28	Quartz	9.547	30.243	<10	<10
Surface artifact	NY16-45	Quartz	26.6595	35.5045	<10	27.195
Surface artifact	ny16-49	Quartz	10.9807	24.868	<10	15.5003
Surface artifact	ny16-68	Quartz	<10	<10	<10	<10
Surface artifact	NY16-7	Quartz	<10	15.7693	9.98433	<10
Surface artifact	Ny16-72	Quartz	15.4333	14.7977	<10	14.034
Surface artifact	ny17-120	Quartz	11.249	318.333	11.072	21.6423
Surface artifact	NY17-128	Quartz	<10	15.931	<10	19.167
Surface artifact	Ny17-44	Quartz	<10	35.9607	57.2405	38.8207
Surface artifact	NY17-47	Quartz	<10	18.0763	20.6293	79.86
Surface artifact	Ny17-50	Quartz	<10	<10	<10	19.045
Surface artifact	Ny17-55	Quartz	<10	38.3817	36.9357	17.5353
Surface artifact	NY17-58	Quartz	<10	<10	<10	<10
Surface artifact	Ny17-66	Quartz	21.129	23.799	25.7535	43.8527
Surface artifact	NY17-79	Quartz	<10	<10	<10	<10
Surface artifact	NY17-8	Quartz	18.8013	20.4977	39.3467	40.7683
Surface artifact	NY18-16	Quartz	31.4707	23.152	<10	<10
Surface artifact	NY18-21	Quartz	28.98	21.8567	<10	<10
Surface artifact	Ny18-5	Quartz	12.8677	39.471	<10	26.285
Surface artifact	Ny18-6	Quartz	11.3957	25.645	32.7183	<10
Surface artifact	Ny18-7	Quartz	<10	<10	<10	<10
Surface artifact	Ny18-8	Quartz	<10	15.5427	<10	<10
3	42	Quartzite	<10	12.9867	14.4337	26.674
3	47	Quartzite	<10	<10	<10	<10
3	67	Quartzite	<10	25.062	<10	42.329
5	97	Quartzite	26.6937	22.8917	12.061	46.9637
3	103	Quartzite	<10	48.246	30.7417	53.9353
5	126	Quartzite	<10	14.8027	15.605	145.111
3	318	Quartzite	<10	15.1867	<10	51.5353
3	334	Quartzite	<10	19.007	<10	39.1937
3	372	Quartzite	<10	98.3063	21.407	31.1107
3	480	Quartzite	<10	19.3957	12.75	232.709
3	485	Quartzite	<10	76.1257	<10	65.7187
3	701	Quartzite	<10	13.702	12.3577	59.1103
3	764	Quartzite	<10	27.3213	54.736	30.8673
3	776	Quartzite	<10	<10	<10	12.742
3	997	Quartzite	<10	<10	<10	128.429
3	1080	Quartzite	51.1307	50.157	17.6233	67.8937
3	1388	Quartzite	<10	<10	<10	<10
3	1556	Quartzite	<10	48.369	75.991	208.956
3	1556	Quartzite	<10	48.369	75.991	208.956
3	1667	Quartzite	<10	<10	<10	<10
Surface artifact	NY12-56	Quartzite	<10	145.063	11.985	92.9777
Surface artifact	Ny12-57	Quartzite	<10	<10	<10	12.858
Surface artifact	NY12-59B	Quartzite	<10	<10	<10	10.0677
Surface artifact	ny12-60	Quartzite	<10	<10	<10	75.669
Surface artifact	Ny12-61	Quartzite	<10	<10	<10	34.187
Surface artifact	nY12-67	Quartzite	<10	62.3317	<10	57.248
Surface artifact	Ny12-68	Quartzite	<10	26.0337	<10	57.122
Surface artifact	NY12-70	Quartzite	14.7735	16.8535	23.7433	104.267
Surface artifact	nY12-73	Quartzite	<10	27.329	65.6763	63.1147
Surface artifact	Ny12-76	Quartzite	<10	20.5937	<10	61.7993
Surface artifact	NY15-108	Quartzite	10.3017	15.7043	<10	45.0853
Surface artifact	NY15-111	Quartzite	<10	94.6793	<10	27.537
Surface artifact	NY15-113	Quartzite	<10	28.3	<10	64.2773
Surface artifact	Ny15-134	Quartzite	<10	52.1967	<10	47.9677
Surface artifact	NY15-149	Quartzite	<10	16.352	14.303	56.6663
Surface artifact	NY15-45	Quartzite	10.528	11.1063	14.858	97.959
Surface artifact	Ny15-55	Quartzite	<10	14.3123	11.7583	66.528
Surface artifact	NY15-66	Quartzite	<10	31.8943	16.406	54.34
Surface artifact	NY15-67	Quartzite	<10	22.3747	19.4083	59.979
Surface artifact	Ny15-90	Quartzite	<10	23.087	15.1237	69.6887
Surface artifact	Ny16-101	Quartzite	<10	23.0223	<10	36.7663
Surface artifact	NY16-105	Quartzite	11.4337	86.3577	35.8983	418.386
Surface artifact	Ny16-108	Quartzite	<10	30.0487	12.5667	52.7473
Surface artifact	Ny16-117	Quartzite	<10	28.041	21.1463	79.146
Surface artifact	Ny16-119	Quartzite	10.0797	11.7217	<10	44.0487
Surface artifact	ny16-120	Quartzite	<10	22.0833	<10	64.0243
Surface artifact	ny16-127	Quartzite	<10	19.4607	<10	50.3197
Surface artifact	Ny16-128	Quartzite	9.547	15.4777	<10	61.7743
Surface artifact	Ny16-129	Quartzite	28.0747	11.6893	<10	38.8397
Surface artifact	ny16-134	Quartzite	<10	38.7913	<10	76.5035
Surface artifact	NY16-17	Quartzite	<10	46.9187	<10	51.1033
Surface artifact	Ny16-24	Quartzite	<10	26.325	<10	29.6357
Surface artifact	ny16-32	Quartzite	40.716	83.1843	9.775	27.916
Surface artifact	ny16-34	Quartzite	15.1693	16.2873	23.3467	69.0313
Surface artifact	ny16-36	Quartzite	<10	<10	<10	39.5223
Surface artifact	NY16-37	Quartzite	<10	18.6187	<10	32.6697
Surface artifact	ny16-38	Quartzite	11.4337	9.55233	<10	79.93
Surface artifact	ny16-39	Quartzite	70.5263	44.4903	<10	71.3323
Surface artifact	NY16-52	Quartzite	<10	19.655	25.3017	72.2683
Surface artifact	Ny16-70	Quartzite	40.942	18.165	9.91533	48.8027
Surface artifact	ny16-87	Quartzite	<10	22.7305	31.4075	52.3425
Surface artifact	Ny16-88	Quartzite	21.9613	11.8837	<10	55.2503
Surface artifact	Ny17-123	Quartzite	9.66033	<10	<10	49.9657
Surface artifact	Ny17-19	Quartzite	<10	22.231	28.2417	58.3797
Surface artifact	Ny17-28	Quartzite	12.2383	33.539	21.9965	51.6437
Surface artifact	NY17-31	Quartzite	<10	<10	<10	<10
Surface artifact	NY17-46	Quartzite	<10	13.454	68.1483	72.0957
Surface artifact	NY17-49	Quartzite	<10	20.8277	53.451	98.7697
Surface artifact	Ny17-52	Quartzite	<10	<10	<10	11.3427
Surface artifact	Ny17-6	Quartzite	<10	12.106	13.577	68.5247
Surface artifact	Ny17-7	Quartzite	<10	<10	9.52733	59.868
Surface artifact	NY17-74	Quartzite	<10	15.3523	12.2257	68.5517
Surface artifact	Ny17-82	Quartzite	<10	22.8087	42.3457	142.027
Surface artifact	Ny18-1	Quartzite	11.8487	<10	<10	61.572
Surface artifact	Ny18-14	Quartzite	<10	10.2643	17.5383	51.3057
Surface artifact	NY18-15	Quartzite	<10	281.285	16.9717	82.762
Surface artifact	Ny18-16B	Quartzite	<10	13.891	17.085	29.5597
3	694	Red felsite	395.082	46.692	192.863	1341.99
3	1367	Red felsite	134.078	33.544	118.469	769.462
Surface artifact	NY15-150	Red felsite	11.363	380.757	137.585	265.126
3	443	Unknown	<10	14.297	<10	24.2337
3	1630	Unknown	18.48	44.2863	25.0523	195.306
3	1660	Unknown	50.3227	318.36	102.255	631.06
Surface artifact	NY12-63	Unknown	37.5843	181.397	53.418	378.63
Surface artifact	NY15-104	Unknown	148.109	102.256	72.929	408.6
Surface artifact	NY15-109	Unknown	<10	562.344	54.0595	168.368
Surface artifact	Ny15-142	Unknown	324.367	70.394	113.332	1021.41
