# Supplementary material for: Selective use of distant stone resources by the earliest Oldowan toolmakers
Source: Sci Adv. 2025 Aug 15;11(33):eadu5838. doi: 10.1126/sciadv.adu5838 (PMC12356259; doi:10.1126/sciadv.adu5838)
Supplement: Supplementary file 2 — Data files S1 to S4 [file sciadv.adu5838_data_files_s1_to_s4.zip › sciadv.adu5838_data_file_s2.xlsx]

## Sheet: Sheet2
ID #	Raw Material	Raw material Origin	Dorsal Removal Directions	Dorsal Cortex Category	Technological Length (mm)	Width (mm)	Platform Facet	Dorsal Scar Count
Ny12-71	Chert	Nonlocal	3	8	48.66	31.75	1	3
ny16-20	Chert	Nonlocal	2	8	20.5	28.4	1	3
211	Nyanzian rhyolite	Nonlocal	2	6	33.9	44.6	0	2
928	Nyanzian rhyolite	Nonlocal	1	5	12.4	14.4	2	2
NY15-34	Nyanzian rhyolite	Nonlocal	2	4	61.4	31.81	0	2
NY22-74	Nyanzian rhyolite	Nonlocal	2	7	26.4	24.6	2	3
NY17-11	Nyanzian rhyolite	Nonlocal	1	6	26.11	31.64	1	2
Ny16-116	Nyanzian rhyolite	Nonlocal	1	5	34.9	24.1	1	1
NY22-7	Nyanzian rhyolite	Nonlocal	1	4	56.92	53.48	2	2
exc3-sieve2	Nyanzian rhyolite	Nonlocal	2	3	37.68	22.36	1	2
Ny16-67	Nyanzian rhyolite	Nonlocal	4	8	42.4	40.4	1	5
1125	Nyanzian rhyolite	Nonlocal	2	8	23.92	21.28	1	3
NY15-148	Nyanzian rhyolite	Nonlocal	1	6	30.3	37.44	1	2
Ny17-26	Nyanzian rhyolite	Nonlocal	2	6	40.2	44.35	2	2
1475	Nyanzian rhyolite	Nonlocal	2	5	28.57	38.98	1	2
1413	Nyanzian rhyolite	Nonlocal	1	4	43.32	27.03	1	1
842	Nyanzian rhyolite	Nonlocal	1	3	28.5	27.1	1	1
NY22-31	Nyanzian rhyolite	Nonlocal	1	3	20.49	23.32	0	1
NY15-112	Nyanzian rhyolite	Nonlocal	0	3	37.84	29.83	1	0
Ny16-100	Nyanzian rhyolite	Nonlocal	0	1	28.2	29.2	2	0
Ny17-81	Nyanzian rhyolite	Nonlocal	0	1	35.5	29.83	1	0
Ny16-117	qtzite	Nonlocal	4	8	41.45	23.83	1	4
318	qtzite	Nonlocal	3	8	39.89	33.8	1	3
Ny16-24	qtzite	Nonlocal	2	8	20.1	18.6	0	2
Ny17-7	qtzite	Nonlocal	1	8	19.45	18.28	1	1
Ny16-108	qtzite	Nonlocal	1	8	28.3	23.5	1	1
NY16-37	qtzite	Nonlocal	3	6	46.82	21.26	1	5
NY17-31	qtzite	Nonlocal	2	6	20.8	15.86	1	2
ny16-38	qtzite	Nonlocal	2	6	30.2	19.6	1	2
NY15-108	qtzite	Nonlocal	4	6	42.13	23.83	1	4
1080	qtzite	Nonlocal	2	6	35.18	22.85	1	2
480	qtzite	Nonlocal	1	6	41.4	43.9	1	1
nY12-67	qtzite	Nonlocal	3	6	33.31	34.96	1	3
Ny16-88	qtzite	Nonlocal	1	6	30.61	31.05	0	1
1388	qtzite	Nonlocal	1	5	17.83	25.57	1	1
NY22-94	qtzite	Nonlocal	1	5	45.21	33.6	1	1
NY22-46	qtzite	Nonlocal	2	5	40.36	38.37	1	2
Ny22-47	qtzite	Nonlocal	1	4	45.59	38.82	2	1
ny16-39	qtzite	Nonlocal	1	4	32.6	17.2	1	1
Ny17-19	qtzite	Nonlocal	2	4	33.96	21.72	1	2
NY17-49	qtzite	Nonlocal	1	3	24.07	25.24	1	1
NY17-74	qtzite	Nonlocal	1	3	41.94	37.27	1	1
NY15-45	qtzite	Nonlocal	2	3	43.4	37.59	1	2
NY23-26	qtzite	Nonlocal	1	3	35	27.62	1	1
NY22-34	qtzite	Nonlocal	1	3	26.4	15	0	1
Ny17-52	qtzite	Nonlocal	0	2	30.41	30.86	1	0
Ny16-128	qtzite	Nonlocal	0	1	39.2	32.59	1	0
Ny17-28	qtzite	Nonlocal	0	1	37.94	29.49	1	0
NY15-149	qtzite	Nonlocal	0	1	29.11	25.52	0	0
NY23-73	qtzite	Nonlocal	0	1	36.07	30.55	1	0
393	Quartz	Nonlocal	4	8	13.9	17.3	1	4
ny16-141	Quartz	Nonlocal	4	8	30.1	27.7	0	4
Ny16-113	Quartz	Nonlocal	3	8	16.5	18.5	1	3
NY15-127	Quartz	Nonlocal	2	8	24.42	22.72	1	2
Ny17-50	Quartz	Nonlocal	1	8	25.46	17.52	1	1
NY15-46	Quartz	Nonlocal	4	7	73.29	48.09	1	5
Ny18-8	Quartz	Nonlocal	1	7	31.42	35.81	1	2
1609	Quartz	Nonlocal	2	6	45.38	36.22	1	2
16-147	Quartz	Nonlocal	2	6	20.95	27.55	1	2
657	Quartz	Nonlocal	2	6	28.9	21.7	1	2
Ny16-124	Quartz	Nonlocal	1	6	21.3	14.9	1	1
352	Quartz	Nonlocal	2	5	24.9	26.6	0	2
1365	Quartz	Nonlocal	2	5	47.65	28.3	0	2
NY15-125	Quartz	Nonlocal	1	4	43.3	55.42	1	1
ny16-49	Quartz	Nonlocal	2	4	27.2	29.9	1	2
NY15-98	Quartz	Nonlocal	1	4	50.83	36.94	0	1
ny16-68	Quartz	Nonlocal	1	4	19.4	24.2	0	1
1249	Quartz	Nonlocal	0	1	16.36	17.51	0	0
1367	red felsite	Nonlocal	1	8	25.09	25.65	1	2
NY22-75	red felsite	Nonlocal	2	5	40.32	29.22	1	2
Ny15-132	carbonitite	Local	1	4	65.6	59.75	1	1
1352	carbonitite	Local	0	1	47.26	58.28	0	0
1665	feldspar porphery	Local	2	6	41.74	38.94	1	2
NY17-116	fenetize rhyolite	Local	1	8	34.09	44.9	1	2
NY22-55B	fenetize rhyolite	Local	2	7	36.07	36.29	1	3
NY15-75	fenetize rhyolite	Local	1	7	48.85	51.09	1	2
ny16-50	fenetize rhyolite	Local	2	6	34.1	32.9	1	2
133	fenetize rhyolite	Local	2	6	55.8	49.85	1	2
Ny18-13	fenetize rhyolite	Local	1	6	41.58	37.3	0	2
NY23-61	fenetize rhyolite	Local	2	6	51.77	43.09	1	2
1548	fenetize rhyolite	Local	1	6	58.82	39.74	1	1
ny16-107	fenetize rhyolite	Local	1	6	18.6	20	1	2
NY12-66	fenetize rhyolite	Local	3	5	43.81	51.11	1	3
1608	fenetize rhyolite	Local	1	4	32.57	20.83	0	1
ny17-75	fenetize rhyolite	Local	1	4	34.96	30.52	1	1
NY23-47	fenetize rhyolite	Local	1	4	44.85	29.89	1	1
NY15-106	fenetize rhyolite	Local	1	3	48.9	50.89	0	1
Ny17-13	fenetize rhyolite	Local	1	3	28.08	28.33	1	1
NY23-49	fenetize rhyolite	Local	1	3	43.32	28.34	0	1
NY15-41	fenetize rhyolite	Local	0	1	47.07	36.3	1	0
832	fenetized andesite	Local	2	6	20.5	17.7	1	2
Ny16-53	fenetized andesite	Local	1	4	40.9	33.8	1	1
1041	fenetized andesite	Local	0	2	31.93	32.01	1	0
NY15-24	phonolite	Local	2	6	46	44.56	1	3
NY22-39	phonolite	Local	2	6	49.23	46.27	1	4
NY15-39	Quartz/altered rhyolite	Local	1	8	38.09	30.19	1	3
NY15-128	Quartz/altered rhyolite	Local	0	1	41.31	35.1	1	0
NY23-58	Quartz/altered rhyolite	Local	0	1	25.02	23.17	1	0
NY12-63	unknown	-	1	3	63.22	44.86	1	2
