# Supplementary material for: Selective use of distant stone resources by the earliest Oldowan toolmakers
Source: Sci Adv. 2025 Aug 15;11(33):eadu5838. doi: 10.1126/sciadv.adu5838 (PMC12356259; doi:10.1126/sciadv.adu5838)
Supplement: Supplementary file 2 — Data files S1 to S4 [file sciadv.adu5838_data_files_s1_to_s4.zip › sciadv.adu5838_data_file_s3.xlsx]

## Sheet: Sheet1
Sample	Raw Material	ID	Rubidium log (ppm)	Strontium log (ppm)	Ytrium log (ppm)	Zirconium (ppm)
Kanjera South artifact	Bukoban quartzite	17	1.29162	2.36054	0.74521	1.64356
Kanjera South artifact	Bukoban quartzite	20	0.737387	1.17985	0.724676	1.58944
Kanjera South artifact	Bukoban quartzite	57	1.08107	0.735754	0.699796	1.96984
Kanjera South artifact	Bukoban quartzite	232	1.86805	1.70396	1.09149	1.79793
Kanjera South artifact	Bukoban quartzite	374	1.33635	1.84315	0.866539	2.2301
Kanjera South artifact	Bukoban quartzite	420	2.70134	2.29388	1.25944	1.89075
Kanjera South artifact	Bukoban quartzite	463	1.04776	1.32372	0.762208	1.68464
Kanjera South artifact	Bukoban quartzite	528	1.6069	1.6624	0.882968	1.75757
Kanjera South artifact	Bukoban quartzite	529	2.1726	1.68528	1.16816	2.00933
Kanjera South artifact	Bukoban quartzite	533	2.17642	2.68746	0.778594	2.31633
Kanjera South artifact	Bukoban quartzite	563	1.41508	1.64319	0.841475	1.90187
Kanjera South artifact	Bukoban quartzite	584	0.845383	1.46053	0.699035	1.76165
Kanjera South artifact	Bukoban quartzite	586	2.1658	1.70999	1.65496	1.49438
Kanjera South artifact	Bukoban quartzite	592	1.85964	1.48426	1.31587	2.07936
Kanjera South artifact	Bukoban quartzite	610	0.360396	0.978053	0.939232	2.21349
Kanjera South artifact	Bukoban quartzite	619	0.897972	0.751602	0.639887	1.34701
Kanjera South artifact	Bukoban quartzite	699	0.784278	0.978333	0.68173	1.85932
Kanjera South artifact	Bukoban quartzite	935	0.792639	1.34425	0.82095	1.71152
Kanjera South artifact	Bukoban quartzite	953	0.744586	1.87037	0.962863	2.20614
Kanjera South artifact	Bukoban quartzite	960	1.42823	1.62609	0.964348	1.7899
Kanjera South artifact	Bukoban quartzite	1045	1.03016	0.978257	0.703725	1.50864
Kanjera South artifact	Bukoban quartzite	1057	0.863201	1.26346	0.787554	1.63288
Kanjera South artifact	Bukoban quartzite	1131	1.97231	1.29807	0.918425	1.73479
Kanjera South artifact	Bukoban quartzite	1311	1.2901	1.43416	0.822667	1.73887
Kanjera South artifact	Bukoban quartzite	1321	1.65283	2.04359	1.71608	2.5889
Kanjera South artifact	Bukoban quartzite	1440	0.633575	1.08062	0.686427	1.75627
Kanjera South artifact	Bukoban quartzite	1535	1.64396	1.17548	1.08047	2.12292
Kanjera South artifact	Bukoban quartzite	1609	1.51633	1.21937	0.920039	1.90248
Kanjera South artifact	Bukoban quartzite	1683	0.500818	1.41206	0.468503	1.84639
Kanjera South artifact	Bukoban quartzite	1913	1.60226	1.21235	1.1809	1.84455
Kanjera South artifact	Bukoban quartzite	2058	0.848769	1.55721	1.24438	1.63814
Kanjera South artifact	Bukoban quartzite	2090	1.35022	2.25876	0.835202	1.84275
Kanjera South artifact	Bukoban quartzite	2316	1.63994	1.33223	0.775606	1.51548
Kanjera South artifact	Bukoban quartzite	2346	1.62335	1.4124	0.859311	1.69145
Kanjera South artifact	Bukoban quartzite	2836	1.26034	1.68946	1.07977	2.17067
Kanjera South artifact	Bukoban quartzite	2931	1.4435	1.24826	0.838897	1.59154
Kanjera South artifact	Bukoban quartzite	2956	0.991051	1.33533	0.824136	1.2183
Kanjera South artifact	Bukoban quartzite	3028	1.06436	1.61547	0.669211	1.8291
Kanjera South artifact	Bukoban quartzite	3123	0.125886	1.73703	0.767649	1.9744
Kanjera South artifact	Bukoban quartzite	3137	0.732122	0.721124	0.537739	1.7221
Kanjera South artifact	Bukoban quartzite	3149	0.670704	2.68481	0.916396	1.86971
Kanjera South artifact	Bukoban quartzite	3195	1.58591	2.08472	0.607185	1.67323
Kanjera South artifact	Bukoban quartzite	3245	0.956307	0.733778	0.57762	1.54672
Kanjera South artifact	Bukoban quartzite	3282	0.673203	0.810995	0.893279	1.2647
Kanjera South artifact	Bukoban quartzite	3540	0.851764	1.97183	1.18059	1.92912
Kanjera South artifact	Bukoban quartzite	3544	1.39756	1.23048	1.0031	1.60198
Kanjera South artifact	Bukoban quartzite	3573	2.12287	2.70848	1.459	2.74899
Kanjera South artifact	Bukoban quartzite	3703	1.31509	1.54962	1.1648	2.26467
Kanjera South artifact	Bukoban quartzite	3758	1.22226	1.60402	0.710676	1.20997
Kanjera South artifact	Bukoban quartzite	3817	2.20234	2.62265	1.39919	2.21453
Kanjera South artifact	Bukoban quartzite	3853	0.938906	2.24164	1.00473	1.93721
Kanjera South artifact	Bukoban quartzite	3922	1.25294	1.1682	0.898395	1.45696
Kanjera South artifact	Bukoban quartzite	3948	0.486229	0.658576	0.779717	1.71058
Kanjera South artifact	Bukoban quartzite	4309	1.78935	0.997605	0.939905	1.79782
Kanjera South artifact	Bukoban quartzite	4386	2.49815	2.10213	1.21748	1.93175
Kanjera South artifact	Bukoban quartzite	4764	1.44218	1.22852	0.761088	1.54868
Kanjera South artifact	Bukoban quartzite	4839	1.38224	1.70786	0.73969	1.6987
Kanjera South artifact	Bukoban quartzite	4845	0.829364	0.979365	0.839155	1.65822
Kanjera South artifact	Bukoban quartzite	4995	1.27234	2.08316	0.981482	1.83112
Kanjera South artifact	Bukoban quartzite	5062	1.20929	0.909691	0.776832	1.81515
Kanjera South artifact	Bukoban quartzite	5152	0.970096	2.20531	1.15637	1.74536
Kanjera South artifact	Bukoban quartzite	5197	1.20881	2.00838	1.16144	1.82776
Kanjera South artifact	Bukoban quartzite	5237	1.29347	1.52376	1.27993	2.17285
Kanjera South artifact	Bukoban quartzite	5318	0.300402	1.41344	1.20448	1.69
Kanjera South artifact	Bukoban quartzite	5351	1.39235	1.4429	0.870941	1.95957
Kanjera South artifact	Bukoban quartzite	5563	2.01529	1.97124	1.29479	2.25882
Kanjera South artifact	Bukoban quartzite	5597	1.29607	1.38187	0.646489	1.6226
Kanjera South artifact	Bukoban quartzite	5763	0.944186	1.73728	0.887055	1.87731
Kanjera South artifact	Bukoban quartzite	5781	1.70374	0.933567	0.446508	1.6537
Kanjera South artifact	Bukoban quartzite	5818	0.790091	1.28852	0.709633	1.60042
Kanjera South artifact	Bukoban quartzite	6029	0.792839	1.60487	1.04016	2.11398
Kanjera South artifact	Bukoban quartzite	6093	1.24027	1.23154	0.825506	1.51347
Kanjera South artifact	Bukoban quartzite	6145	0.649949	1.67131	1.14856	2.09149
Kanjera South artifact	Bukoban quartzite	6151	1.13226	1.50245	1.01325	1.92518
Kanjera South artifact	Bukoban quartzite	6187		0.852052	0.99856	1.23361
Kanjera South artifact	Bukoban quartzite	6284	2.03022	2.71207	0.82648	2.35758
Kanjera South artifact	Bukoban quartzite	6355	1.37648	1.28572	0.748657	1.83668
Kanjera South artifact	Bukoban quartzite	7235	1.0826	0.910918	1.85028	1.27645
Kanjera South artifact	Bukoban quartzite	7610	1.61281	1.01773	1.16131	1.44786
Kanjera South artifact	Bukoban quartzite	7956	1.57627	1.56352	0.930112	1.62869
Kanjera South artifact	Bukoban quartzite	8556	1.45671	1.54017	1.18203	1.76567
Kanjera South artifact	Bukoban quartzite	8872	0.368645	1.09672	1.11064	2.03046
Kanjera South artifact	Bukoban quartzite	8912	0.935953	0.978777	0.505668	1.68783
Kanjera South artifact	Bukoban quartzite	9160	0.6818	1.11935	0.797253	1.74584
Kanjera South artifact	Bukoban quartzite	9362	0.942114	1.7621	1.61676	1.3632
Kanjera South artifact	Bukoban quartzite	9442	1.2971	1.792	0.869912	1.73631
Kanjera South artifact	Bukoban quartzite	9466	0.99174	1.88035	0.921728	1.94841
Kanjera South artifact	Bukoban quartzite	9564	1.0515	1.2509	1.17165	1.63088
Kanjera South artifact	Bukoban quartzite	9775	1.37093	1.7236	0.956979	1.79971
Kanjera South artifact	Bukoban quartzite	9782	1.20892	1.15095	0.744477	1.61412
Kanjera South artifact	Bukoban quartzite	9852	1.5461	1.1244	0.902562	1.64415
Kanjera South artifact	Bukoban quartzite	9854	1.30169	1.63433	1.09013	1.83582
Kanjera South artifact	Bukoban quartzite	10052		0.98193	0.732025	1.67769
Kanjera South artifact	Bukoban quartzite	10254	1.16038	1.8349	1.4254	1.93423
Kanjera South artifact	Bukoban quartzite	10464	0.707043	0.931299	1.10829	1.58456
Kanjera South artifact	Bukoban quartzite	10481	2.32464	2.31269	1.05197	1.74356
Kanjera South artifact	Bukoban quartzite	10496	1.09259	0.608217	0.370221	1.44713
Kanjera South artifact	Bukoban quartzite	10525	1.23186	1.42479	0.829874	1.58727
Kanjera South artifact	Bukoban quartzite	10544	1.15294	1.74753	0.866703	2.22441
Kanjera South artifact	Bukoban quartzite	10696	1.11148	1.21685	1.10459	1.93678
Kanjera South artifact	Bukoban quartzite	10768	1.33234	2.22568	0.779313	1.58968
Kanjera South artifact	Bukoban quartzite	10891	1.34197	2.22155	0.912017	2.14944
Kanjera South artifact	Bukoban quartzite	10908	1.31897	1.18204	0.587156	1.97794
Kanjera South artifact	Bukoban quartzite	11044	1.18759	1.23588	0.883006	1.53241
Kanjera South artifact	Bukoban quartzite	11100	0.985667	1.35228	1.03108	1.83729
Kanjera South artifact	Bukoban quartzite	11177	1.19102	0.972786	0.409276	1.68329
Kanjera South artifact	Bukoban quartzite	11300	1.22754	1.4729	0.796119	1.7118
Kanjera South artifact	Bukoban quartzite	11419	0.825318	1.45376	0.823185	1.67802
Kanjera South artifact	Bukoban quartzite	11446	1.76463	1.18796	0.779647	1.78014
Kanjera South artifact	Bukoban quartzite	11693	2.48561	2.30885	1.01936	2.11481
Kanjera South artifact	Bukoban quartzite	11747	0.0666664	0.587852	0.922904	1.67382
Kanjera South artifact	Bukoban quartzite	11872	0.884718	1.22903	0.702684	2.01931
Kanjera South artifact	Bukoban quartzite	12024	-0.0105816	1.60173	1.48758	2.86437
Kanjera South artifact	Bukoban quartzite	12110	1.28206	1.20827	0.692068	1.53029
Kanjera South artifact	Bukoban quartzite	12155	1.04622	1.11928	0.758547	1.66059
Kanjera South artifact	Bukoban quartzite	12167	1.37371	1.51141	0.641485	1.85624
Kanjera South artifact	Bukoban quartzite	12189	1.19428	1.1213	0.492783	1.60418
Kanjera South artifact	Bukoban quartzite	12189	1.19428	1.12132	0.492795	1.60518
Kanjera South artifact	Bukoban quartzite	12792	1.62304	1.42081	1.1393	2.07021
Kanjera South artifact	Bukoban quartzite	12793	0.670419	1.34682	0.69605	1.70293
Kanjera South artifact	Bukoban quartzite	12929	1.35592	0.945016	1.03862	2.0078
Kanjera South artifact	Bukoban quartzite	13131	0.962384	1.2211	0.580072	1.5532
Kanjera South artifact	Bukoban quartzite	13201	-0.203856	1.07144	0.828365	1.61111
Kanjera South artifact	Bukoban quartzite	13739	1.08374	1.05075	0.678399	1.59827
Kanjera South artifact	Bukoban quartzite	13739	0.915577	0.810823	0.931103	1.8903
Kanjera South artifact	Bukoban quartzite	13869	0.890675	1.3404	1.00413	1.7434
Kanjera South artifact	Bukoban quartzite	13948	1.4564	1.09091	0.918888	1.37235
Kanjera South artifact	Bukoban quartzite	14063	1.39927	1.20035	0.802307	1.60013
Kanjera South artifact	Bukoban quartzite	14450	0.921742	1.07783	1.35658	1.86338
Kanjera South artifact	Bukoban quartzite	14684	1.11501	1.00556	0.804347	1.3312
Kanjera South artifact	Bukoban quartzite	14685	0.110154	0.296531	0.646466	1.65323
Kanjera South artifact	Bukoban quartzite	14816	0.83842	0.732234	0.654712	1.92636
Kanjera South artifact	Bukoban quartzite	14870	1.90611	1.30118	0.778279	1.52486
Kanjera South artifact	Bukoban quartzite	14981	0.958643	1.59724	0.907816	2.01928
Kanjera South artifact	Bukoban quartzite	15330	1.3043	1.65297	0.878354	1.98508
Kanjera South artifact	Bukoban quartzite	15492	2.37347	2.2913	1.18429	2.27154
Kanjera South artifact	Bukoban quartzite	15869	0.897779	1.55171	0.75513	1.39828
Kanjera South artifact	Bukoban quartzite	16184	1.25488	1.62007	0.978788	1.90018
Kanjera South artifact	Bukoban quartzite	16581	0.669575	0.929024	0.748182	1.71584
Kanjera South artifact	Bukoban quartzite	16972
Kanjera South artifact	Bukoban quartzite	17624	0.766912	1.47655	0.814655	1.64802
Kanjera South artifact	Bukoban quartzite	18357	1.1876	1.81325	1.27713	2.20565
Kanjera South artifact	Bukoban quartzite	18431	1.45607	0.91128	0.770733	1.49513
Kanjera South artifact	Bukoban quartzite	18811	1.29734	2.4299	1.2323	1.96792
Kanjera South artifact	Bukoban quartzite	19149	1.59348	2.26881	0.736556	1.69332
Kanjera South artifact	Bukoban quartzite	19841	0.60966	0.732084	0.907481	1.66937
Kanjera South artifact	Bukoban quartzite	19916	0.721498	1.27073	0.590446	1.97775
Kanjera South artifact	Bukoban quartzite	19932	1.09275	1.83058	0.0953419	1.66643
Kanjera South artifact	Bukoban quartzite	19934	0.957276	1.35287	0.922807	1.60244
Kanjera South artifact	Bukoban quartzite	20167	2.39056	1.86834	1.80743	2.3719
Kanjera South artifact	Bukoban quartzite	20708	1.07869	1.06718	1.18778	1.56996
Kanjera South artifact	Bukoban quartzite	21152	1.56819	1.62277	1.2956	1.6894
Kanjera South artifact	Bukoban quartzite	21217	1.43375	1.15294	0.809557	1.72347
Kanjera South artifact	Bukoban quartzite	22180	0.965682	1.22993	0.900386	1.51663
Kanjera South artifact	Bukoban quartzite	22323	0.661683	0.828284	0.772615	1.70112
Kanjera South artifact	Bukoban quartzite	22747	1.38077	0.883345	0.770306	1.75049
Kanjera South artifact	Bukoban quartzite	23368	1.65042	1.35198	0.863588	1.836
Kanjera South artifact	Bukoban quartzite	23574	1.15043	1.27058	1.11732	1.65927
Kanjera South artifact	Bukoban quartzite	23598	1.39321	1.4199	0.749063	1.46385
Kanjera South artifact	Bukoban quartzite	24041	1.83941	1.6341	1.36105	1.75164
Kanjera South artifact	Bukoban quartzite	24046	0.999495	0.807593	0.727137	1.79705
Kanjera South artifact	Bukoban quartzite	24176	1.15681	1.03383	0.711931	1.40005
Kanjera South artifact	Bukoban quartzite	24409	1.9107	1.09368	1.08318	1.97699
Kanjera South artifact	Bukoban quartzite	ARA59AC	0.86521	1.31152	0.763245	1.57099
Kanjera South artifact	Bukoban quartzite	40752A	0.737172	0.758198	0.636651	1.89406
Kanjera South artifact	Bukoban quartzite	ARA--B	1.66346	1.92655	1.07321	1.74533
Kanjera South artifact	Bukoban quartzite	ARA--CC	0.429434	1.64421	1.39127	2.8254
Kanjera South artifact	Bukoban quartzite	ARA--G	0.429578	1.72007	0.729745	1.64528
Kanjera South artifact	Bukoban quartzite	ARA--H	0.821084	1.67324	0.791655	1.63019
Kanjera South artifact	Bukoban quartzite	ARA--J	0.934265	1.57595	0.823234	1.52201
Kanjera South artifact	Bukoban quartzite	ARA06AB	1.04368	1.60333	0.87165	1.77279
Kanjera South artifact	Bukoban quartzite	ARA06AH	1.23245	1.14468	0.764051	1.65016
Kanjera South artifact	Bukoban quartzite	ARA06AI	1.13323	1.2026	0.616152	1.46562
Kanjera South artifact	Bukoban quartzite	ARA15BA	1.22587	1.28629	0.654553	1.71817
Kanjera South artifact	Bukoban quartzite	ARA24BA	0.559857	1.95581	0.975156	2.33841
Kanjera South artifact	Bukoban quartzite	ARA30AF	1.36279	1.71266	0.772275	1.6076
Kanjera South artifact	Bukoban quartzite	ARA37AA	1.00086	1.35992	0.940728	1.73691
Kanjera South artifact	Bukoban quartzite	ARA40AD	1.54409	1.30803	0.789946	1.4601
Kanjera South artifact	Bukoban quartzite	ARA45AB	1.46335	1.67171	0.763982	1.69015
Kanjera South artifact	Bukoban quartzite	ARA45AD	1.2451	1.96995	0.826372	1.85296
Kanjera South artifact	Bukoban quartzite	ARA49AC	1.05309	2.31496	1.1667	1.81513
Kanjera South artifact	Bukoban quartzite	ARA49AJ	0.904502	1.5265	0.980957	1.59271
Kanjera South artifact	Bukoban quartzite	ARA50AC	1.00632	1.18966	0.958643	1.64108
Kanjera South artifact	Bukoban quartzite	ARA50AD	0.600315	1.88781	0.897047	1.69046
Kanjera South artifact	Bukoban quartzite	ARA50AE	1.17076	1.67941	0.838104	2.17411
Kanjera South artifact	Bukoban quartzite	ARA51AB		2.01818	1.72941	1.88685
Kanjera South artifact	Bukoban quartzite	ARA53AD	1.27726	1.78464	1.68309	1.76535
Kanjera South artifact	Bukoban quartzite	ARA53AF	1.48377	2.01232	1.51768	2.1184
Kanjera South artifact	Bukoban quartzite	ARA54AF	1.52614	1.17193	0.89241	1.43858
Kanjera South artifact	Bukoban quartzite	ARA55AG	0.494924	0.737544	0.73552	1.21127
Kanjera South artifact	Bukoban quartzite	ARA55AI	1.06033	2.06066	0.993298	1.70267
Kanjera South artifact	Bukoban quartzite	ARA55AL	0.769016	1.81452	1.01601	2.71139
Kanjera South artifact	Bukoban quartzite	ARA57AA	0.694896	2.25317	2.36558	1.56316
Kanjera South artifact	Bukoban quartzite	ARA59AI	0.66104	1.57788	0.928156	1.77101
Kanjera South artifact	Bukoban quartzite	ARA60AI	1.14647	1.48766	0.942613	2.12333
Kanjera South artifact	Bukoban quartzite	ARA63AF	0.993885	1.56201	0.713168	1.72428
Kanjera South artifact	Bukoban quartzite	ARA63AQ	0.599915	1.26189	0.775133	1.56945
Kanjera South artifact	Bukoban quartzite	ARA65AI	0.746436	3.28657		0.907541
Kanjera South artifact	Bukoban quartzite	ARA65AM	1.85342	1.92073	0.893258	1.8014
Kanjera South artifact	Bukoban quartzite	ARA66AB	0.980549	1.48632	0.880981	1.79952
Kanjera South artifact	Bukoban quartzite	ARA66AG	0.861639	2.09638	0.951098	1.7958
Kanjera South artifact	Bukoban quartzite	ARA67AB	0.467529	1.46882	0.594985	1.66314
Kanjera South artifact	Bukoban quartzite	ARA68AC	1.24244	2.08412	1.03481	1.82429
Kanjera South artifact	Bukoban quartzite	ARA69AI	0.628713	1.78088	0.947662	2.04509
Kanjera South artifact	Bukoban quartzite	ARA69AN	1.5962	1.79555	1.14246	1.8457
Kanjera South artifact	Bukoban quartzite	ARA69AN		1.57092	1.38559	1.89018
Kanjera South artifact	Bukoban quartzite	ARA6AD	1.46151	2.2796	0.902198	1.98149
Kanjera South artifact	Bukoban quartzite	ARA70AA	0.587813	1.79222	0.7925	1.704
Kanjera South artifact	Bukoban quartzite	ARA71AD	0.0321235	1.21188	1.04053	1.82452
Kanjera South artifact	Bukoban quartzite	ARA71AE	1.13224	1.42162	0.68212	1.69282
Kanjera South artifact	Bukoban quartzite	ARA72AB_x000B_	1.22105	1.39074	0.84478	1.56414
Kanjera South artifact	Bukoban quartzite	ARA75AA	0.994821	1.25219	0.243989	1.57691
Kanjera South artifact	Bukoban quartzite	ARA75AC	0.610674	1.41846	0.775981	1.86394
Kanjera South artifact	Bukoban quartzite	ARA78AA	1.41156	1.54867	1.35295	1.89841
Kanjera South artifact	Bukoban quartzite	ARA79AB	1.03865	1.37812	1.09426	1.49792
Kanjera South artifact	Bukoban quartzite	ARA80AF	1.13847	2.08531	1.17516	1.8867
Kanjera South artifact	Bukoban quartzite	ARA80AH	1.33921	1.4446	0.880773	1.80989
Kanjera South artifact	Bukoban quartzite	ARA81AA	1.26084	1.07413	0.916838	1.58393
Kanjera South artifact	Bukoban quartzite	ARA81AB	1.12525	1.45677	0.685781	1.65378
Kanjera South artifact	Bukoban quartzite	ARA87A	1.00307	1.14534	0.90557	1.67962
Kanjera South artifact	Bukoban quartzite	ARAA86AB	0.754292	1.06801	0.840629	1.5109
Kanjera South artifact	Bukoban quartzite	ARB06BB	1.2617	1.20451	0.785658	1.58337
Kanjera South artifact	Bukoban quartzite	ARB24BA	2.36446	1.96895	1.11761	1.78498
Kanjera South artifact	Bukoban quartzite	ARB24BC	1.2644	2.50259	1.076	1.85412
Kanjera South artifact	Bukoban quartzite	ARB24BD	1.12884	1.39042	0.806642	1.69682
Kanjera South artifact	Bukoban quartzite	ARB24BE	1.03478	1.50005	0.817273	1.69138
Kanjera South artifact	Bukoban quartzite	ARB24BF	0.867465	2.09684	0.718262	1.84127
Kanjera South artifact	Bukoban quartzite	ARB24BI	0.747753	1.44927	0.8331	1.6224
Kanjera South artifact	Bukoban quartzite	ARB24BM	1.17035	1.83955	0.94514	1.84991
Kanjera South artifact	Bukoban quartzite	ARB37BA	1.49684	1.79988	0.785374	1.8483
Kanjera South artifact	Bukoban quartzite	ARB37BD	1.10439	1.7729	1.00808	1.95087
Kanjera South artifact	Bukoban quartzite	ARD01DD	0.411988	1.32831	1.00899	1.88849
Kanjera South artifact	Bukoban quartzite	ARD04DB	0.91469	1.76739	1.00852	2.08346
Kanjera South artifact	Bukoban quartzite	ARD06D6	1.92746	1.84981	1.30532	1.93416
Kanjera South artifact	Bukoban quartzite	ARD06DA	0.665945	1.46577	1.07032	1.75673
Kanjera South artifact	Bukoban quartzite	ARD09DC	1.33783	1.27271	0.660152	1.79016
Kanjera South artifact	Bukoban quartzite	ARD12DA	0.924454	1.53613	0.841833	1.67762
Kanjera South artifact	Bukoban quartzite	ARD19DB	2.00718	1.67339	0.920325	2.44709
Kanjera South artifact	Bukoban quartzite	ARD27DG	0.813249	0.685328	0.944161	2.41138
Kanjera South artifact	Bukoban quartzite	ARD28DC	1.6606	1.0714	0.939813	1.70505
Kanjera South artifact	Bukoban quartzite	ARDDA	1.9326	1.66147	0.868641	1.768
Kanjera South artifact	Bukoban quartzite	D0613A	1.01678	1.18767	1.28353	1.95427
Kanjera South artifact	Bukoban quartzite	F0533A	1.53369	1.8868	0.83102	2.17233
Kanjera South artifact	Bukoban quartzite	F0629B	0.52544	1.72378	1.30436	1.68713
Kanjera South artifact	Bukoban quartzite	F0630A	0.384044	0.532582	0.543341	1.49733
Kanjera South artifact	Bukoban quartzite	F0650A	1.22581	1.04833	0.774804	1.595
Kanjera South artifact	Bukoban quartzite	F1447A	0.882355	0.683192	0.915428	1.20633
Kanjera South artifact	Bukoban quartzite	F1547A	0.625212	1.83374	0.875418	1.95461
Kanjera South artifact	Bukoban quartzite	G0842D	1.19617	1.35375	0.721525	1.73103
Kanjera South artifact	Bukoban quartzite	G1036A	1.9947	1.75346	1.22245	1.9286
Kanjera South artifact	Bukoban quartzite	G1243A		1.61309	0.971548	1.81416
Kanjera South artifact	Bukoban quartzite	H0503A	1.01973	1.59235	0.985506	1.64927
Kanjera South artifact	Bukoban quartzite	H0639	1.13544	1.08483	0.857189	1.76806
Kanjera South artifact	Bukoban quartzite	H0750A	0.916073	1.42784	0.839806	1.52484
Kanjera South artifact	Bukoban quartzite	H1246B	1.52498	1.42519	0.861483	1.62001
Kanjera South artifact	Bukoban quartzite	H1545A	1.44835	1.00977	0.651709	1.72545
Kanjera South artifact	Bukoban quartzite	I1149A	0.743344	1.34873	0.880399	1.64827
Kanjera South artifact	Bukoban quartzite	I115A	1.07009	0.857007	0.86065	1.29104
Kanjera South artifact	Bukoban quartzite	J0449A	1.75758	1.44354	1.06308	1.72136
Kanjera South artifact	Bukoban quartzite	J1045A	1.21187	0.964392	0.677011	1.46253
Kanjera South artifact	Bukoban quartzite	J1338A	0.945906	1.58471	0.865192	1.86277
Kanjera South artifact	Bukoban quartzite	J2213A	0.981195	1.60713	0.903351	1.66619
Kanjera South artifact	Bukoban quartzite	J2218A	0.635315	1.21228	0.759714	1.06211
Kanjera South artifact	Bukoban quartzite	K0425A	1.11093	1.33548	0.989751	2.59979
Kanjera South artifact	Bukoban quartzite	K0515A	1.25483	0.86733	0.893936	1.46784
Kanjera South artifact	Bukoban quartzite	K0521A	1.28243	0.666345	0.64447	1.75766
Kanjera South artifact	Bukoban quartzite	K0521B	1.27735	1.55741	0.813441	2.01696
Kanjera South artifact	Bukoban quartzite	K0528B	0.863198	1.42917	0.929302	1.51941
Kanjera South artifact	Bukoban quartzite	K0808A	1.85989	1.809	1.01038	1.60025
Kanjera South artifact	Bukoban quartzite	K0821	1.12873	1.41848	0.868958	1.59011
Kanjera South artifact	Bukoban quartzite	K1012A	0.723028	0.848843	1.02038	1.44597
Kanjera South artifact	Bukoban quartzite	K1030A	1.24273	1.33099	0.843085	1.76719
Kanjera South artifact	Bukoban quartzite	K1319A	1.53051	1.58746	1.03495	1.21873
Kanjera South artifact	Bukoban quartzite	K1518A	1.36625	1.10206	0.868616	1.61066
Kanjera South artifact	Bukoban quartzite	K822A	1.59468	1.66397	1.41826	1.75779
Kanjera South artifact	Bukoban quartzite	L0732A	1.57016	1.09473	0.910243	1.64609
Kanjera South artifact	Bukoban quartzite	L0826A	1.0072	0.884363	0.658344	1.48824
Kanjera South artifact	Bukoban quartzite	L1022	1.14874	0.982357	0.778024	1.3212
Kanjera South artifact	Bukoban quartzite	L11227	1.08843	0.92404	0.656359	1.51136
Kanjera South artifact	Bukoban quartzite	M1118A	1.06262	1.0744	1.19745	1.52311
Kanjera South artifact	Bukoban quartzite	M1125A	1.85616	1.92897	1.13247	1.88466
Kanjera South artifact	Bukoban quartzite	M1326A	0.351696	0.782793	0.802048	1.59253
Kanjera South artifact	Bukoban quartzite	M1328A	1.22	1.00656	0.811544	1.479
Kanjera South artifact	Bukoban quartzite	N1120B	1.32245	0.999101	0.809367	1.66
Kanjera South artifact	Bukoban quartzite	N1223A	1.2999	0.678939	0.792022	1.57747
Kanjera South artifact	Bukoban quartzite	N1327A	1.39498	0.941807	0.844724	1.52753
Kanjera South artifact	Bukoban quartzite	P1017A	1.03025	0.929207	0.869824	1.81629
Kanjera South artifact	Bukoban quartzite	P1030B	1.27962	1.52007	0.994644	1.80155
Kanjera South artifact	Bukoban quartzite	Q1017A	0.895047	1.08901	0.702169	1.48315
Kanjera South artifact	Bukoban quartzite	Q1230P	0.6312	1.52574	0.461009	1.43008
Kanjera South artifact	Bukoban quartzite	R1124A	1.18698	0.718976	0.692778	1.51494
Kanjera South artifact	Fenetize rhyolite artifact	10	1.76105	2.03108	1.56701	2.56897
Kanjera South artifact	Fenetize rhyolite artifact	11	1.79324	2.02939	1.52234	2.55944
Kanjera South artifact	Fenetize rhyolite artifact	13
Kanjera South artifact	Fenetize rhyolite artifact	15	1.73937	1.86158	1.48675	2.4313
Kanjera South artifact	Fenetize rhyolite artifact	31	1.78091	2.19945	1.50443	2.53422
Kanjera South artifact	Fenetize rhyolite artifact	34	1.57898	2.07154	1.4953	2.50725
Kanjera South artifact	Fenetize rhyolite artifact	38	2.25252	2.08382	1.49507	2.50841
Kanjera South artifact	Fenetize rhyolite artifact	69	1.86345	2.39094	1.45377	2.47222
Kanjera South artifact	Fenetize rhyolite artifact	71	1.71666	2.13277	1.50265	2.57539
Kanjera South artifact	Fenetize rhyolite artifact	74	2.06792	2.40632	1.31766	2.23585
Kanjera South artifact	Fenetize rhyolite artifact	117	2.00823	2.3724	1.31522	2.39798
Kanjera South artifact	Fenetize rhyolite artifact	125	1.99605	2.64875	1.3394	2.3943
Kanjera South artifact	Fenetize rhyolite artifact	155	2.00012	2.07059	2.29055	2.34036
Kanjera South artifact	Fenetize rhyolite artifact	167	1.79887	1.99256	1.51267	2.59683
Kanjera South artifact	Fenetize rhyolite artifact	179	1.96821	2.1267	1.44458	2.46355
Kanjera South artifact	Fenetize rhyolite artifact	233	1.5968	2.64492	1.40363	2.55913
Kanjera South artifact	Fenetize rhyolite artifact	261	1.62424	2.03884	1.54178	2.6063
Kanjera South artifact	Fenetize rhyolite artifact	272	1.77935	2.12383	1.522	2.56403
Kanjera South artifact	Fenetize rhyolite artifact	294	1.45423	2.06455	1.47206	2.49845
Kanjera South artifact	Fenetize rhyolite artifact	304	1.74227	1.92588	1.48214	2.52806
Kanjera South artifact	Fenetize rhyolite artifact	307	1.66609	2.02643	1.4951	2.55259
Kanjera South artifact	Fenetize rhyolite artifact	314	1.54762	2.19334	1.41528	2.48406
Kanjera South artifact	Fenetize rhyolite artifact	370	2.4388	1.76308	1.85024	2.98919
Kanjera South artifact	Fenetize rhyolite artifact	373	1.67783	2.0779	1.50537	2.52875
Kanjera South artifact	Fenetize rhyolite artifact	377	1.38083	2.70925	1.35621	2.24106
Kanjera South artifact	Fenetize rhyolite artifact	399	1.6254	2.18861	1.53194	2.46449
Kanjera South artifact	Fenetize rhyolite artifact	400	1.70704	2.08452	1.71565	2.72743
Kanjera South artifact	Fenetize rhyolite artifact	404	1.60916	1.89539	1.40369	2.40776
Kanjera South artifact	Fenetize rhyolite artifact	416	1.51484	1.95192	1.48408	2.5182
Kanjera South artifact	Fenetize rhyolite artifact	419	1.78793	2.01446	1.49336	2.48543
Kanjera South artifact	Fenetize rhyolite artifact	433	1.52366	2.12994	1.54146	2.54035
Kanjera South artifact	Fenetize rhyolite artifact	475	1.65496	2.0905	1.50788	2.51149
Kanjera South artifact	Fenetize rhyolite artifact	486	1.75021	2.0116	1.52657	2.53409
Kanjera South artifact	Fenetize rhyolite artifact	568	1.74605	2.01732	1.49568	2.51351
Kanjera South artifact	Fenetize rhyolite artifact	585	1.7911	1.97567	1.54296	2.49863
Kanjera South artifact	Fenetize rhyolite artifact	593	1.751	2.02057	1.50826	2.53147
Kanjera South artifact	Fenetize rhyolite artifact	600	1.5863	1.71221	1.40989	2.3551
Kanjera South artifact	Fenetize rhyolite artifact	604	1.90892	1.8739	2.19931	2.19743
Kanjera South artifact	Fenetize rhyolite artifact	625	1.65902	2.07988	1.48828	2.50259
Kanjera South artifact	Fenetize rhyolite artifact	711	1.63067	2.00802	1.52934	2.52198
Kanjera South artifact	Fenetize rhyolite artifact	724	1.7927	2.31281	1.29467	2.16431
Kanjera South artifact	Fenetize rhyolite artifact	730	1.57219	2.19215	1.51994	2.53311
Kanjera South artifact	Fenetize rhyolite artifact	799	1.51848	2.02234	1.49459	2.49495
Kanjera South artifact	Fenetize rhyolite artifact	805	1.59036	2.04613	1.5568	2.51941
Kanjera South artifact	Fenetize rhyolite artifact	825	1.53835	2.0943	1.52437	2.45949
Kanjera South artifact	Fenetize rhyolite artifact	849	1.86715	2.62499	1.31216	2.27794
Kanjera South artifact	Fenetize rhyolite artifact	850	1.65733	2.02015	1.55381	2.55463
Kanjera South artifact	Fenetize rhyolite artifact	855	1.76494	2.04004	1.58059	2.58649
Kanjera South artifact	Fenetize rhyolite artifact	861	1.64461	2.17835	1.54487	2.51661
Kanjera South artifact	Fenetize rhyolite artifact	862	1.762	2.1259	1.5513	2.56064
Kanjera South artifact	Fenetize rhyolite artifact	871	1.7993	2.1494	1.53335	2.54257
Kanjera South artifact	Fenetize rhyolite artifact	873	1.6213	2.19965	1.51729	2.50386
Kanjera South artifact	Fenetize rhyolite artifact	886	1.67	2.0448	1.51266	2.54635
Kanjera South artifact	Fenetize rhyolite artifact	942	1.63247	2.0619	1.48456	2.494
Kanjera South artifact	Fenetize rhyolite artifact	943	1.78575	2.15138	1.54514	2.54384
Kanjera South artifact	Fenetize rhyolite artifact	945	1.70466	1.99009	1.47117	2.51153
Kanjera South artifact	Fenetize rhyolite artifact	947	1.6443	2.08011	1.47172	2.53287
Kanjera South artifact	Fenetize rhyolite artifact	965	1.71358	2.21173	1.55252	2.58769
Kanjera South artifact	Fenetize rhyolite artifact	973	1.74825	2.23622	1.48716	2.54429
Kanjera South artifact	Fenetize rhyolite artifact	985	1.62446	1.96313	1.48282	2.46532
Kanjera South artifact	Fenetize rhyolite artifact	987	1.62005	2.12022	1.53809	2.58609
Kanjera South artifact	Fenetize rhyolite artifact	994	1.8819	2.19957	1.50062	2.54047
Kanjera South artifact	Fenetize rhyolite artifact	1003	1.79528	2.14596	1.55412	2.61614
Kanjera South artifact	Fenetize rhyolite artifact	1044	1.6967	2.10948	1.44914	2.48101
Kanjera South artifact	Fenetize rhyolite artifact	1068	1.72054	2.3601	1.3679	2.41846
Kanjera South artifact	Fenetize rhyolite artifact	1107	1.77663	1.99847	1.5402	2.55968
Kanjera South artifact	Fenetize rhyolite artifact	1115	2.23224	1.48937	1.78445	2.85959
Kanjera South artifact	Fenetize rhyolite artifact	1121	1.7775	2.18931	1.41993	2.4559
Kanjera South artifact	Fenetize rhyolite artifact	1256
Kanjera South artifact	Fenetize rhyolite artifact	1272	1.74453	2.04777	1.34759	2.56229
Kanjera South artifact	Fenetize rhyolite artifact	1292	1.51038	2.11483	1.49204	2.52127
Kanjera South artifact	Fenetize rhyolite artifact	1322	1.83882	2.07342	1.51339	2.48806
Kanjera South artifact	Fenetize rhyolite artifact	1325	1.67131	1.94869	1.47563	2.50884
Kanjera South artifact	Fenetize rhyolite artifact	1338	1.70382	2.06051	1.50418	2.55576
Kanjera South artifact	Fenetize rhyolite artifact	1361	1.77213	2.17264	1.44826	2.38698
Kanjera South artifact	Fenetize rhyolite artifact	1519	1.70543	2.49248	1.27424	2.16935
Kanjera South artifact	Fenetize rhyolite artifact	1527	1.68352	2.32261	1.33267	2.18783
Kanjera South artifact	Fenetize rhyolite artifact	1540	1.73598	2.04193	1.53631	2.54918
Kanjera South artifact	Fenetize rhyolite artifact	1552	1.94578	2.29774	1.33599	2.2333
Kanjera South artifact	Fenetize rhyolite artifact	1589	1.56386	1.85201	1.47849	2.45845
Kanjera South artifact	Fenetize rhyolite artifact	1607	1.65464	2.17618	1.52979	2.50789
Kanjera South artifact	Fenetize rhyolite artifact	1796	1.71591	2.0759	1.52579	2.54113
Kanjera South artifact	Fenetize rhyolite artifact	1799	1.67149	2.09199	1.50893	2.48036
Kanjera South artifact	Fenetize rhyolite artifact	1802	1.66103	2.07131	1.50716	2.46015
Kanjera South artifact	Fenetize rhyolite artifact	1803	1.63679	2.01321	1.50387	2.5044
Kanjera South artifact	Fenetize rhyolite artifact	1835	1.59572	2.11754	1.53863	2.56426
Kanjera South artifact	Fenetize rhyolite artifact	1895	2.33033	1.75642	1.53283	2.48855
Kanjera South artifact	Fenetize rhyolite artifact	1896	1.59054	2.04467	1.52124	2.46731
Kanjera South artifact	Fenetize rhyolite artifact	1915	1.70728	2.12057	1.62093	2.59264
Kanjera South artifact	Fenetize rhyolite artifact	1920	1.65556	2.09462	1.56081	2.54213
Kanjera South artifact	Fenetize rhyolite artifact	2007
Kanjera South artifact	Fenetize rhyolite artifact	2086	1.65675	2.08458	1.57399	2.56777
Kanjera South artifact	Fenetize rhyolite artifact	2102	1.7371	1.94639	1.55355	2.4954
Kanjera South artifact	Fenetize rhyolite artifact	2109	1.91693	2.02396	1.46358	2.42987
Kanjera South artifact	Fenetize rhyolite artifact	2116	2.39589	1.54932	1.82574	2.8662
Kanjera South artifact	Fenetize rhyolite artifact	2124	1.8197	2.23133	1.49247	2.41991
Kanjera South artifact	Fenetize rhyolite artifact	2177	1.89484	2.28415	1.40714	2.40175
Kanjera South artifact	Fenetize rhyolite artifact	2192	1.67527	2.1053	1.49966	2.48904
Kanjera South artifact	Fenetize rhyolite artifact	2199	1.85314	2.51737	1.38576	2.32544
Kanjera South artifact	Fenetize rhyolite artifact	2211	1.6556	2.0772	1.52215	2.52511
Kanjera South artifact	Fenetize rhyolite artifact	2353	1.61736	2.04978	1.54348	2.52433
Kanjera South artifact	Fenetize rhyolite artifact	2538	1.7052	2.16155	1.52333	2.53098
Kanjera South artifact	Fenetize rhyolite artifact	2543	1.80982	1.99646	1.55037	2.51888
Kanjera South artifact	Fenetize rhyolite artifact	2560	1.50533	1.95302	1.51442	2.48822
Kanjera South artifact	Fenetize rhyolite artifact	2662	1.43129	1.98235	1.40705	2.43956
Kanjera South artifact	Fenetize rhyolite artifact	2669	1.79891	1.97715	1.52152	2.54615
Kanjera South artifact	Fenetize rhyolite artifact	2875	1.74757	2.09391	1.54322	2.54312
Kanjera South artifact	Fenetize rhyolite artifact	2895	1.70375	1.9316	1.50577	2.52313
Kanjera South artifact	Fenetize rhyolite artifact	2908	1.71901	1.99025	1.54235	2.52966
Kanjera South artifact	Fenetize rhyolite artifact	2946	2.22283	1.47892	1.79316	2.88561
Kanjera South artifact	Fenetize rhyolite artifact	2971	1.73175	2.21931	1.26961	2.20603
Kanjera South artifact	Fenetize rhyolite artifact	3072	1.8237	1.98224	1.50897	2.54989
Kanjera South artifact	Fenetize rhyolite artifact	3093	1.8931	2.48094	1.38729	2.32128
Kanjera South artifact	Fenetize rhyolite artifact	3112	1.62672	1.82156	1.45244	2.43542
Kanjera South artifact	Fenetize rhyolite artifact	3131	1.48531	2.16524	1.52705	2.56743
Kanjera South artifact	Fenetize rhyolite artifact	3153	1.76282	2.02934	1.51668	2.52113
Kanjera South artifact	Fenetize rhyolite artifact	3178	1.74783	1.92683	1.54443	2.52786
Kanjera South artifact	Fenetize rhyolite artifact	3227	1.80867	2.0344	1.4603	2.50032
Kanjera South artifact	Fenetize rhyolite artifact	3231	1.62885	2.2047	1.65762	2.72174
Kanjera South artifact	Fenetize rhyolite artifact	3237	1.60013	1.92005	1.45045	2.45979
Kanjera South artifact	Fenetize rhyolite artifact	3275	1.6061	1.97844	1.4308	2.45344
Kanjera South artifact	Fenetize rhyolite artifact	3277	1.70399	2.54684	1.15782	2.09903
Kanjera South artifact	Fenetize rhyolite artifact	3328	1.74383	2.31389	1.28001	2.23939
Kanjera South artifact	Fenetize rhyolite artifact	3330	1.63177	2.08785	1.48461	2.47946
Kanjera South artifact	Fenetize rhyolite artifact	3332	1.64104	1.9794	1.43187	2.46021
Kanjera South artifact	Fenetize rhyolite artifact	3338	1.75955	2.0495	1.53451	2.56059
Kanjera South artifact	Fenetize rhyolite artifact	3357	1.75648	2.02639	1.51571	2.5139
Kanjera South artifact	Fenetize rhyolite artifact	3358	1.81981	2.07794	1.51391	2.54565
Kanjera South artifact	Fenetize rhyolite artifact	3363	1.67407	2.16495	1.5615	2.54464
Kanjera South artifact	Fenetize rhyolite artifact	3380	1.68041	1.93082	1.47237	2.46083
Kanjera South artifact	Fenetize rhyolite artifact	3381	1.76028	2.03871	1.52394	2.53605
Kanjera South artifact	Fenetize rhyolite artifact	3391	1.76426	2.02289	1.48314	2.50801
Kanjera South artifact	Fenetize rhyolite artifact	3412	1.70831	2.02275	1.52761	2.53099
Kanjera South artifact	Fenetize rhyolite artifact	3439	1.68578	2.08823	1.49263	2.52467
Kanjera South artifact	Fenetize rhyolite artifact	3444	1.64192	2.12656	1.52248	2.52804
Kanjera South artifact	Fenetize rhyolite artifact	3462	1.48664	2.25546	1.53307	2.52809
Kanjera South artifact	Fenetize rhyolite artifact	3468	1.6927	2.6023	1.44709	2.51083
Kanjera South artifact	Fenetize rhyolite artifact	3484	1.76277	1.85724	1.49174	2.50434
Kanjera South artifact	Fenetize rhyolite artifact	3487	1.67972	1.96151	1.4953	2.46636
Kanjera South artifact	Fenetize rhyolite artifact	3490	1.62852	2.09839	1.48414	2.50684
Kanjera South artifact	Fenetize rhyolite artifact	3502	1.69863	2.00388	1.49612	2.5151
Kanjera South artifact	Fenetize rhyolite artifact	3518	1.74832	1.98589	1.46875	2.4246
Kanjera South artifact	Fenetize rhyolite artifact	3580	1.6707	2.05322	1.57668	2.59767
Kanjera South artifact	Fenetize rhyolite artifact	3583	1.6893	2.05022	1.52423	2.53205
Kanjera South artifact	Fenetize rhyolite artifact	3613	1.77682	2.01181	1.55259	2.56084
Kanjera South artifact	Fenetize rhyolite artifact	3633	1.42584	2.84671	1.39914	2.46136
Kanjera South artifact	Fenetize rhyolite artifact	3653	1.7502	1.93723	1.48086	2.4296
Kanjera South artifact	Fenetize rhyolite artifact	3656	1.69827	2.62767	1.27203	2.28757
Kanjera South artifact	Fenetize rhyolite artifact	3669	1.72724	2.31108	1.50144	2.58306
Kanjera South artifact	Fenetize rhyolite artifact	3717	1.72503	2.00222	1.49397	2.49843
Kanjera South artifact	Fenetize rhyolite artifact	3733	1.60785	2.0696	1.50391	2.55106
Kanjera South artifact	Fenetize rhyolite artifact	3741	1.73856	2.16648	1.45911	2.45099
Kanjera South artifact	Fenetize rhyolite artifact	3748	1.54139	2.25939	1.46681	2.45721
Kanjera South artifact	Fenetize rhyolite artifact	3764	1.41677	2.60531	1.46814	2.48877
Kanjera South artifact	Fenetize rhyolite artifact	3777	1.75546	1.99245	1.56126	2.58137
Kanjera South artifact	Fenetize rhyolite artifact	3784	1.59296	2.25877	1.57093	2.52343
Kanjera South artifact	Fenetize rhyolite artifact	3814	1.76691	1.93356	1.47517	2.49143
Kanjera South artifact	Fenetize rhyolite artifact	3819	2.06591	2.5572	1.71564	2.73484
Kanjera South artifact	Fenetize rhyolite artifact	3856	1.66729	1.99219	1.45026	2.45148
Kanjera South artifact	Fenetize rhyolite artifact	3857	1.62201	2.01684	1.47936	2.48916
Kanjera South artifact	Fenetize rhyolite artifact	3864	1.74492	2.04253	1.48425	2.48373
Kanjera South artifact	Fenetize rhyolite artifact	3888	1.67783	2.00563	1.46955	2.4695
Kanjera South artifact	Fenetize rhyolite artifact	3906	1.6786	2.07421	1.51839	2.54724
Kanjera South artifact	Fenetize rhyolite artifact	3908	1.71167	2.09955	1.5761	2.56172
Kanjera South artifact	Fenetize rhyolite artifact	4017	1.68857	2.04371	1.48066	2.49654
Kanjera South artifact	Fenetize rhyolite artifact	4291	1.56321	2.0535	1.49253	2.52154
Kanjera South artifact	Fenetize rhyolite artifact	4459	1.53817	2.20472	1.43874	2.46007
Kanjera South artifact	Fenetize rhyolite artifact	4565	1.60167	2.05905	1.46993	2.49132
Kanjera South artifact	Fenetize rhyolite artifact	4586	1.4711	2.06417	1.49546	2.45957
Kanjera South artifact	Fenetize rhyolite artifact	4640	1.75189	2.08853	1.52765	2.56792
Kanjera South artifact	Fenetize rhyolite artifact	4688	1.54511	2.17858	1.47035	2.55467
Kanjera South artifact	Fenetize rhyolite artifact	4743	1.68757	1.84818	1.45027	2.50666
Kanjera South artifact	Fenetize rhyolite artifact	4771	1.76944	2.13333	1.44617	2.52283
Kanjera South artifact	Fenetize rhyolite artifact	5174		3.72302	2.39125	2.88413
Kanjera South artifact	Fenetize rhyolite artifact	5206	1.48948	2.20401	1.4698	2.52389
Kanjera South artifact	Fenetize rhyolite artifact	5276	1.62716	1.90955	1.44702	2.48356
Kanjera South artifact	Fenetize rhyolite artifact	5604	1.72636	2.11843	1.515	2.55687
Kanjera South artifact	Fenetize rhyolite artifact	5610	1.7094	1.96565	1.45818	2.49927
Kanjera South artifact	Fenetize rhyolite artifact	5793	1.65207	2.05776	1.44438	2.55534
Kanjera South artifact	Fenetize rhyolite artifact	5915	1.86555	1.85669	1.43735	2.47838
Kanjera South artifact	Fenetize rhyolite artifact	5931	1.48197	2.37741	1.38696	2.47968
Kanjera South artifact	Fenetize rhyolite artifact	5942	1.67141	2.18678	1.4102	2.5613
Kanjera South artifact	Fenetize rhyolite artifact	6237	2.33781	3.1587	2.14959	3.28869
Kanjera South artifact	Fenetize rhyolite artifact	6375	1.7223	2.10726	1.48253	2.58059
Kanjera South artifact	Fenetize rhyolite artifact	6544	1.76321	1.98776	1.4945	2.54729
Kanjera South artifact	Fenetize rhyolite artifact	6816	1.73596	1.8706	1.4652	2.47481
Kanjera South artifact	Fenetize rhyolite artifact	7400	1.67737	2.02495	1.44475	2.46741
Kanjera South artifact	Fenetize rhyolite artifact	7415	1.72543	2.13056	1.48216	2.56595
Kanjera South artifact	Fenetize rhyolite artifact	8203	1.6913	2.02669	1.44902	2.49403
Kanjera South artifact	Fenetize rhyolite artifact	8297	1.73229	2.02763	1.51263	2.50954
Kanjera South artifact	Fenetize rhyolite artifact	8304	1.60386	2.05595	1.49039	2.47281
Kanjera South artifact	Fenetize rhyolite artifact	8337	1.79269	2.08869	1.52475	2.58286
Kanjera South artifact	Fenetize rhyolite artifact	8508	1.73712	2.21264	1.48824	2.54107
Kanjera South artifact	Fenetize rhyolite artifact	8570	1.75851	2.19351	1.50496	2.59534
Kanjera South artifact	Fenetize rhyolite artifact	8574	1.6607	2.09234	1.43035	2.5135
Kanjera South artifact	Fenetize rhyolite artifact	8722	1.74157	2.00696	1.47424	2.55443
Kanjera South artifact	Fenetize rhyolite artifact	9500	1.54255	2.08181	1.51251	2.57323
Kanjera South artifact	Fenetize rhyolite artifact	10301	1.75681	2.01032	1.44867	2.5433
Kanjera South artifact	Fenetize rhyolite artifact	10611	1.49426	2.13923	1.48848	2.58052
Kanjera South artifact	Fenetize rhyolite artifact	10764	1.61579	2.08475	1.55667	2.5837
Kanjera South artifact	Fenetize rhyolite artifact	10970	1.60991	2.17155	1.43811	2.58095
Kanjera South artifact	Fenetize rhyolite artifact	11365	1.52039	1.8873	1.44164	2.43234
Kanjera South artifact	Fenetize rhyolite artifact	11681	2.32217	1.6713	1.8436	2.98898
Kanjera South artifact	Fenetize rhyolite artifact	12006	2.05194	2.10848	1.42112	2.43983
Kanjera South artifact	Fenetize rhyolite artifact	12051	1.67265	1.91901	1.40411	2.4356
Kanjera South artifact	Fenetize rhyolite artifact	12053	1.78242	2.19136	1.5853	2.58624
Kanjera South artifact	Fenetize rhyolite artifact	12145	1.63034	1.99368	1.5013	2.49775
Kanjera South artifact	Fenetize rhyolite artifact	12352	1.70024	1.97835	1.50115	2.55336
Kanjera South artifact	Fenetize rhyolite artifact	12361	1.72534	2.05438	1.53607	2.57724
Kanjera South artifact	Fenetize rhyolite artifact	12431	1.8013	2.10557	1.49742	2.55161
Kanjera South artifact	Fenetize rhyolite artifact	12467	1.69016	1.92842	1.55089	2.56489
Kanjera South artifact	Fenetize rhyolite artifact	12493	1.69136	2.06861	1.55216	2.56739
Kanjera South artifact	Fenetize rhyolite artifact	12543	1.63751	2.17081	1.58804	2.63753
Kanjera South artifact	Fenetize rhyolite artifact	12577	1.7531	2.11629	1.50887	2.59824
Kanjera South artifact	Fenetize rhyolite artifact	12650	1.89991	2.18245	1.35356	2.50982
Kanjera South artifact	Fenetize rhyolite artifact	12797	1.72354	1.91954	1.53948	2.50172
Kanjera South artifact	Fenetize rhyolite artifact	12839	1.66505	2.04052	1.48882	2.49875
Kanjera South artifact	Fenetize rhyolite artifact	12854	1.60547	2.01969	1.48876	2.4996
Kanjera South artifact	Fenetize rhyolite artifact	12993	1.63477	2.10402	1.51002	2.52946
Kanjera South artifact	Fenetize rhyolite artifact	13104	1.71467	2.16295	1.51551	2.58436
Kanjera South artifact	Fenetize rhyolite artifact	13129	1.72853	2.08865	1.44076	2.40698
Kanjera South artifact	Fenetize rhyolite artifact	13248	1.70614	2.10989	1.5098	2.62925
Kanjera South artifact	Fenetize rhyolite artifact	13258	1.57326	1.86341	1.37479	2.39344
Kanjera South artifact	Fenetize rhyolite artifact	13259	1.6998	1.95077	1.38986	2.47732
Kanjera South artifact	Fenetize rhyolite artifact	13277	1.82852	2.20752	1.53915	2.44802
Kanjera South artifact	Fenetize rhyolite artifact	13326	1.69171	2.18112	1.29324	2.31656
Kanjera South artifact	Fenetize rhyolite artifact	13390	1.71963	2.02202	1.55609	2.6714
Kanjera South artifact	Fenetize rhyolite artifact	13403
Kanjera South artifact	Fenetize rhyolite artifact	13587	1.6423	2.14149	1.44547	2.4536
Kanjera South artifact	Fenetize rhyolite artifact	13664	1.82283	1.99584	1.53655	2.50903
Kanjera South artifact	Fenetize rhyolite artifact	13712	1.68351	1.97895	1.53407	2.51118
Kanjera South artifact	Fenetize rhyolite artifact	13717	1.59819	1.92715	1.43926	2.469
Kanjera South artifact	Fenetize rhyolite artifact	13729	1.57263	2.15286	1.52701	2.62908
Kanjera South artifact	Fenetize rhyolite artifact	13811	1.68733	1.95637	1.53921	2.54884
Kanjera South artifact	Fenetize rhyolite artifact	13930	1.61359	1.96997	1.51966	2.46804
Kanjera South artifact	Fenetize rhyolite artifact	13942	1.65203	1.92341	1.48822	2.42702
Kanjera South artifact	Fenetize rhyolite artifact	13946	1.73264	2.0256	1.48153	2.46377
Kanjera South artifact	Fenetize rhyolite artifact	13959	1.64451	2.13231	1.49505	2.52136
Kanjera South artifact	Fenetize rhyolite artifact	13983	1.66126	2.01281	1.49454	2.56034
Kanjera South artifact	Fenetize rhyolite artifact	14049	1.58385	2.10788	1.48344	2.58545
Kanjera South artifact	Fenetize rhyolite artifact	14080	1.75519	1.97228	1.50537	2.45507
Kanjera South artifact	Fenetize rhyolite artifact	14095	1.70358	2.12078	1.49091	2.57915
Kanjera South artifact	Fenetize rhyolite artifact	14121	1.62087	1.97906	1.47238	2.51168
Kanjera South artifact	Fenetize rhyolite artifact	14140	2.20013	2.70648	2.19649	3.2595
Kanjera South artifact	Fenetize rhyolite artifact	14188	1.68032	1.83941	1.49648	2.49999
Kanjera South artifact	Fenetize rhyolite artifact	14201	1.78658	1.90963	1.40039	2.41028
Kanjera South artifact	Fenetize rhyolite artifact	14265	1.64896	1.83511	1.42338	2.41346
Kanjera South artifact	Fenetize rhyolite artifact	14465	1.70152	2.0222	1.44543	2.58094
Kanjera South artifact	Fenetize rhyolite artifact	14484	1.65908	2.02542	1.48117	2.48187
Kanjera South artifact	Fenetize rhyolite artifact	14512	1.72133	2.09065	1.55053	2.54127
Kanjera South artifact	Fenetize rhyolite artifact	14530	1.74756	2.49503	1.33205	2.29059
Kanjera South artifact	Fenetize rhyolite artifact	14532	1.59284	2.0695	1.50264	2.48442
Kanjera South artifact	Fenetize rhyolite artifact	14640	1.67652	2.03037	1.44204	2.45055
Kanjera South artifact	Fenetize rhyolite artifact	14668	1.69123	1.91641	1.45017	2.43749
Kanjera South artifact	Fenetize rhyolite artifact	14670	1.64559	1.99421	1.48076	2.47126
Kanjera South artifact	Fenetize rhyolite artifact	14704	2.05591	2.30699	1.31791	2.25196
Kanjera South artifact	Fenetize rhyolite artifact	14710	1.57382	2.16818	1.60153	2.52643
Kanjera South artifact	Fenetize rhyolite artifact	14771	1.81821	1.8713	1.51775	2.53794
Kanjera South artifact	Fenetize rhyolite artifact	14775	1.46169	1.91252	1.46891	2.43127
Kanjera South artifact	Fenetize rhyolite artifact	14797	1.45329	1.94005	1.46737	2.46535
Kanjera South artifact	Fenetize rhyolite artifact	14804	1.63877	2.10584	1.53981	2.5722
Kanjera South artifact	Fenetize rhyolite artifact	14848	1.6792	1.78528	1.42538	2.47346
Kanjera South artifact	Fenetize rhyolite artifact	14871	1.60813	2.11335	1.52856	2.55292
Kanjera South artifact	Fenetize rhyolite artifact	14911	1.67681	2.04158	1.53546	2.54171
Kanjera South artifact	Fenetize rhyolite artifact	14959	1.50037	1.88673	1.44984	2.40157
Kanjera South artifact	Fenetize rhyolite artifact	15027	1.81085	2.11691	1.49546	2.67451
Kanjera South artifact	Fenetize rhyolite artifact	15050	1.67689	2.07786	1.53408	2.55623
Kanjera South artifact	Fenetize rhyolite artifact	15057	1.84978	2.05385	1.4872	2.48417
Kanjera South artifact	Fenetize rhyolite artifact	15102	1.73276	2.08897	1.57699	2.52881
Kanjera South artifact	Fenetize rhyolite artifact	15124	1.75283	2.06074	1.54196	2.52078
Kanjera South artifact	Fenetize rhyolite artifact	15208	1.60994	1.9457	1.49822	2.50582
Kanjera South artifact	Fenetize rhyolite artifact	15213	1.31826	2.07547	1.47919	2.46756
Kanjera South artifact	Fenetize rhyolite artifact	15224	1.8453	2.3295	1.31071	2.2848
Kanjera South artifact	Fenetize rhyolite artifact	15274	1.62581	1.93236	1.44544	2.48254
Kanjera South artifact	Fenetize rhyolite artifact	15280	1.79819	2.01061	1.49852	2.50774
Kanjera South artifact	Fenetize rhyolite artifact	15305	1.68745	2.08882	1.53624	2.61196
Kanjera South artifact	Fenetize rhyolite artifact	15363	1.59317	1.88115	1.41699	2.41149
Kanjera South artifact	Fenetize rhyolite artifact	15455	1.82043	1.86192	1.53054	2.52279
Kanjera South artifact	Fenetize rhyolite artifact	15503	1.71211	1.99141	1.53862	2.55953
Kanjera South artifact	Fenetize rhyolite artifact	15682	1.52148	1.93277	1.47145	2.46538
Kanjera South artifact	Fenetize rhyolite artifact	15794	1.47294	1.92085	1.39384	2.38943
Kanjera South artifact	Fenetize rhyolite artifact	15814	1.78965	2.00938	1.4587	2.36521
Kanjera South artifact	Fenetize rhyolite artifact	15871	1.6855	1.9794	1.55705	2.52548
Kanjera South artifact	Fenetize rhyolite artifact	15877	1.80705	1.94386	1.43727	2.4554
Kanjera South artifact	Fenetize rhyolite artifact	15900	1.71637	2.14994	1.44931	2.45305
Kanjera South artifact	Fenetize rhyolite artifact	15927	1.81357	2.19004	1.69797	2.5907
Kanjera South artifact	Fenetize rhyolite artifact	15942	1.63223	2.2527	1.18425	2.19376
Kanjera South artifact	Fenetize rhyolite artifact	16047	1.88023	2.08083	1.55899	2.50012
Kanjera South artifact	Fenetize rhyolite artifact	16200	1.63424	2.0514	1.55939	2.53784
Kanjera South artifact	Fenetize rhyolite artifact	16212	1.63297	2.1002	1.56295	2.55266
Kanjera South artifact	Fenetize rhyolite artifact	16223	1.68079	2.03836	1.44518	2.49764
Kanjera South artifact	Fenetize rhyolite artifact	16261	1.66869	2.13437	1.31173	2.37405
Kanjera South artifact	Fenetize rhyolite artifact	16263	1.7378	2.22879	1.55603	2.56061
Kanjera South artifact	Fenetize rhyolite artifact	16270	1.84119	2.17302	1.63891	2.71354
Kanjera South artifact	Fenetize rhyolite artifact	16314	1.75446	2.07196	1.61264	2.65743
Kanjera South artifact	Fenetize rhyolite artifact	16346	1.84186	2.5263	1.28216	2.29153
Kanjera South artifact	Fenetize rhyolite artifact	16372	1.95163	2.1365	1.66138	2.70429
Kanjera South artifact	Fenetize rhyolite artifact	16494	2.78415	2.32569	1.32324	2.29512
Kanjera South artifact	Fenetize rhyolite artifact	16596	1.69588	2.1761	1.5488	2.64538
Kanjera South artifact	Fenetize rhyolite artifact	16641	1.66811	1.99533	1.50306	2.56331
Kanjera South artifact	Fenetize rhyolite artifact	16691	1.54736	1.94349	1.47037	2.42576
Kanjera South artifact	Fenetize rhyolite artifact	16710	1.75665	2.05083	1.46149	2.39133
Kanjera South artifact	Fenetize rhyolite artifact	16732	1.70231	2.04024	1.46751	2.51245
Kanjera South artifact	Fenetize rhyolite artifact	17012	1.70039	2.04113	1.52163	2.53682
Kanjera South artifact	Fenetize rhyolite artifact	17031	1.75948	2.00849	1.46894	2.43076
Kanjera South artifact	Fenetize rhyolite artifact	17124	1.57759	2.09906	1.57079	2.6016
Kanjera South artifact	Fenetize rhyolite artifact	17128	1.78383	2.09767	1.53036	2.50361
Kanjera South artifact	Fenetize rhyolite artifact	17169	1.66277	2.17416	1.45464	2.53884
Kanjera South artifact	Fenetize rhyolite artifact	17262	1.65787	2.34552	1.47343	2.55403
Kanjera South artifact	Fenetize rhyolite artifact	17272	1.71531	2.12193	1.58769	2.60274
Kanjera South artifact	Fenetize rhyolite artifact	17320	1.51688	2.07069	1.47778	2.46595
Kanjera South artifact	Fenetize rhyolite artifact	17324	1.81027	2.30396	1.2999	2.20033
Kanjera South artifact	Fenetize rhyolite artifact	17351	1.74713	2.04556	1.54035	2.55628
Kanjera South artifact	Fenetize rhyolite artifact	17403	1.70662	2.05214	1.50294	2.57376
Kanjera South artifact	Fenetize rhyolite artifact	17446	1.709	1.92424	1.45967	2.44575
Kanjera South artifact	Fenetize rhyolite artifact	17560	1.61809	2.03996	1.4004	2.4764
Kanjera South artifact	Fenetize rhyolite artifact	17719	1.75582	2.02499	1.50787	2.59168
Kanjera South artifact	Fenetize rhyolite artifact	17723	1.64603	2.04807	1.53784	2.5632
Kanjera South artifact	Fenetize rhyolite artifact	17729	1.60171	1.89182	1.47299	2.49541
Kanjera South artifact	Fenetize rhyolite artifact	17738	1.5731	2.07967	1.46507	2.4765
Kanjera South artifact	Fenetize rhyolite artifact	17817	1.73679	2.09624	1.50205	2.52335
Kanjera South artifact	Fenetize rhyolite artifact	18048	1.69336	2.11292	1.49604	2.53821
Kanjera South artifact	Fenetize rhyolite artifact	18113	1.67896	2.0957	1.45137	2.38859
Kanjera South artifact	Fenetize rhyolite artifact	18136	1.5685	2.04574	1.49095	2.48512
Kanjera South artifact	Fenetize rhyolite artifact	18247	1.69594	1.93107	1.43167	2.43246
Kanjera South artifact	Fenetize rhyolite artifact	18523	1.63236	2.52356	1.19371	2.0601
Kanjera South artifact	Fenetize rhyolite artifact	18552	1.68433	2.26081	1.55108	2.63788
Kanjera South artifact	Fenetize rhyolite artifact	18625	1.6744	2.00114	1.52216	2.61718
Kanjera South artifact	Fenetize rhyolite artifact	18776	1.73298	2.0475	1.54671	2.57264
Kanjera South artifact	Fenetize rhyolite artifact	18807	1.72417	2.16026	1.53642	2.54383
Kanjera South artifact	Fenetize rhyolite artifact	18900	1.7158	1.98719	1.46345	2.48227
Kanjera South artifact	Fenetize rhyolite artifact	19111	1.63363	1.86973	1.44816	2.45817
Kanjera South artifact	Fenetize rhyolite artifact	19174	1.79771	2.3454	1.37522	2.29736
Kanjera South artifact	Fenetize rhyolite artifact	19180	1.52238	2.28638	1.6848	2.55884
Kanjera South artifact	Fenetize rhyolite artifact	19369	1.7894	2.0047	1.45603	2.60043
Kanjera South artifact	Fenetize rhyolite artifact	19510	1.62493	1.88277	1.40162	2.39436
Kanjera South artifact	Fenetize rhyolite artifact	19569	1.75821	2.03726	1.41883	2.43036
Kanjera South artifact	Fenetize rhyolite artifact	19576	1.45247	2.07427	1.45984	2.51114
Kanjera South artifact	Fenetize rhyolite artifact	19586	1.47118	2.0436	1.50311	2.51207
Kanjera South artifact	Fenetize rhyolite artifact	19621	1.6336	1.9894	1.4342	2.47579
Kanjera South artifact	Fenetize rhyolite artifact	19625	1.74723	2.28843	1.47933	2.45891
Kanjera South artifact	Fenetize rhyolite artifact	19757	1.64928	2.11689	1.47281	2.58636
Kanjera South artifact	Fenetize rhyolite artifact	19790	1.33285	1.98261	1.235	2.20365
Kanjera South artifact	Fenetize rhyolite artifact	19798	1.6246	2.16198	1.44288	2.54956
Kanjera South artifact	Fenetize rhyolite artifact	19837	1.6815	2.06534	1.48182	2.61419
Kanjera South artifact	Fenetize rhyolite artifact	19921	1.71484	2.18503	1.55211	2.61811
Kanjera South artifact	Fenetize rhyolite artifact	19933	1.82306	2.31115	1.3552	2.28036
Kanjera South artifact	Fenetize rhyolite artifact	19963	1.73293	1.98664	1.55867	2.52286
Kanjera South artifact	Fenetize rhyolite artifact	20051	1.58317	2.05459	1.50026	2.44071
Kanjera South artifact	Fenetize rhyolite artifact	20089	1.53182	1.97655	1.41833	2.47552
Kanjera South artifact	Fenetize rhyolite artifact	20170	1.75727	2.15396	1.38131	2.37938
Kanjera South artifact	Fenetize rhyolite artifact	20189	1.50805	2.04143	1.48133	2.48801
Kanjera South artifact	Fenetize rhyolite artifact	20220	1.74404	2.09324	1.50734	2.52925
Kanjera South artifact	Fenetize rhyolite artifact	20225	1.59953	1.72806	1.48379	2.50235
Kanjera South artifact	Fenetize rhyolite artifact	20226	1.54793	1.99641	1.52587	2.49653
Kanjera South artifact	Fenetize rhyolite artifact	20228	1.70372	1.97724	1.51832	2.5588
Kanjera South artifact	Fenetize rhyolite artifact	20240	1.67004	1.95074	1.46402	2.5326
Kanjera South artifact	Fenetize rhyolite artifact	20253	1.70349	2.37826	1.42385	2.39366
Kanjera South artifact	Fenetize rhyolite artifact	20313	1.65656	2.24844	1.407	2.35617
Kanjera South artifact	Fenetize rhyolite artifact	20595	1.99059	2.32194	1.22881	2.30973
Kanjera South artifact	Fenetize rhyolite artifact	20604	1.70301	2.19383	1.40217	2.36538
Kanjera South artifact	Fenetize rhyolite artifact	20731	1.67857	2.19895	1.49478	2.48511
Kanjera South artifact	Fenetize rhyolite artifact	20808	1.578	1.94121	1.44603	2.42604
Kanjera South artifact	Fenetize rhyolite artifact	20809	1.6762	2.01095	1.51289	2.53644
Kanjera South artifact	Fenetize rhyolite artifact	20908	1.71274	2.03278	1.49384	2.47893
Kanjera South artifact	Fenetize rhyolite artifact	20983	1.51365	1.88851	1.50519	2.48166
Kanjera South artifact	Fenetize rhyolite artifact	20985	1.63616	2.17905	1.56559	2.6212
Kanjera South artifact	Fenetize rhyolite artifact	20993	1.66021	2.14798	1.48803	2.48618
Kanjera South artifact	Fenetize rhyolite artifact	21027	1.69212	2.10917	1.47471	2.463
Kanjera South artifact	Fenetize rhyolite artifact	21109	1.92125	2.33869	1.34888	2.447
Kanjera South artifact	Fenetize rhyolite artifact	21114	1.86132	2.01285	1.47808	2.49193
Kanjera South artifact	Fenetize rhyolite artifact	21161	2.39589	1.54932	1.82574	2.8662
Kanjera South artifact	Fenetize rhyolite artifact	21168	1.95266	2.25174	1.36533	2.3896
Kanjera South artifact	Fenetize rhyolite artifact	21182	1.69638	2.16676	1.40811	2.4448
Kanjera South artifact	Fenetize rhyolite artifact	21200	1.68637	2.57821	1.07231	1.95346
Kanjera South artifact	Fenetize rhyolite artifact	21265	1.73841	1.94474	1.49317	2.51023
Kanjera South artifact	Fenetize rhyolite artifact	21296	1.86362	2.43403	1.29559	2.23154
Kanjera South artifact	Fenetize rhyolite artifact	21425	1.64007	1.92646	1.54189	2.54105
Kanjera South artifact	Fenetize rhyolite artifact	21443	1.68925	1.94824	1.53761	2.53516
Kanjera South artifact	Fenetize rhyolite artifact	21514	1.70048	1.89302	1.54759	2.56597
Kanjera South artifact	Fenetize rhyolite artifact	21702	1.6356	1.9033	1.47369	2.44647
Kanjera South artifact	Fenetize rhyolite artifact	21791	1.76547	2.19525	1.46962	2.57199
Kanjera South artifact	Fenetize rhyolite artifact	21842	1.56572	1.94105	1.5756	2.62846
Kanjera South artifact	Fenetize rhyolite artifact	21850	1.34577	1.76221	1.65236	2.19452
Kanjera South artifact	Fenetize rhyolite artifact	21857	1.60307	1.93031	1.40698	2.43705
Kanjera South artifact	Fenetize rhyolite artifact	21971	1.70199	1.96799	1.4771	2.52471
Kanjera South artifact	Fenetize rhyolite artifact	22000	1.57905	1.77962	1.47631	2.4438
Kanjera South artifact	Fenetize rhyolite artifact	22003	1.59865	2.09677	1.47001	2.54518
Kanjera South artifact	Fenetize rhyolite artifact	22082	1.67726	1.9838	1.47681	2.57367
Kanjera South artifact	Fenetize rhyolite artifact	22089	1.6837	1.9801	1.46753	2.47675
Kanjera South artifact	Fenetize rhyolite artifact	22176	1.78984	2.23999	1.53018	2.48373
Kanjera South artifact	Fenetize rhyolite artifact	22322	1.81605	2.15221	1.56918	2.59586
Kanjera South artifact	Fenetize rhyolite artifact	22723	1.85332	2.2828	1.30351	2.43985
Kanjera South artifact	Fenetize rhyolite artifact	22736	1.82473	1.99062	1.55186	2.61418
Kanjera South artifact	Fenetize rhyolite artifact	22798	1.7589	1.92926	1.47799	2.53415
Kanjera South artifact	Fenetize rhyolite artifact	22819	1.89775	2.04567	1.52955	2.55006
Kanjera South artifact	Fenetize rhyolite artifact	22862	1.77426	2.00673	1.46767	2.51914
Kanjera South artifact	Fenetize rhyolite artifact	22876	1.55781	2.10926	1.51725	2.54148
Kanjera South artifact	Fenetize rhyolite artifact	22897	1.56498	2.99958	1.45002	2.48893
Kanjera South artifact	Fenetize rhyolite artifact	22990	1.67133	2.07317	1.48851	2.54468
Kanjera South artifact	Fenetize rhyolite artifact	23051	1.69627	2.46509	1.29963	2.49156
Kanjera South artifact	Fenetize rhyolite artifact	23091	1.85584	1.98429	1.52271	2.52957
Kanjera South artifact	Fenetize rhyolite artifact	23191	1.53905	2.09095	1.50163	2.41466
Kanjera South artifact	Fenetize rhyolite artifact	23220	1.52533	1.93733	1.50744	2.46346
Kanjera South artifact	Fenetize rhyolite artifact	23303	1.77721	2.00206	1.51286	2.5486
Kanjera South artifact	Fenetize rhyolite artifact	23343	1.73674	2.03902	1.42324	2.48297
Kanjera South artifact	Fenetize rhyolite artifact	23369	2.05166	1.92004	1.39936	2.38443
Kanjera South artifact	Fenetize rhyolite artifact	23461	1.65158	1.83614	1.45631	2.46844
Kanjera South artifact	Fenetize rhyolite artifact	23550	1.68187	1.97731	1.53397	2.54572
Kanjera South artifact	Fenetize rhyolite artifact	23597	1.78556	2.62073	1.46706	2.56686
Kanjera South artifact	Fenetize rhyolite artifact	23612	1.31611	1.74703	1.65578	2.15693
Kanjera South artifact	Fenetize rhyolite artifact	23622	1.73372	2.02145	1.52124	2.4719
Kanjera South artifact	Fenetize rhyolite artifact	23635	1.74757	2.23502	1.49978	2.57124
Kanjera South artifact	Fenetize rhyolite artifact	23684	1.68217	2.28708	1.57005	2.55446
Kanjera South artifact	Fenetize rhyolite artifact	23716	1.75908	2.02197	1.47316	2.56075
Kanjera South artifact	Fenetize rhyolite artifact	23744	1.39679	2.01172	1.5092	2.50508
Kanjera South artifact	Fenetize rhyolite artifact	23762	1.68997	2.39401	1.55036	2.59017
Kanjera South artifact	Fenetize rhyolite artifact	23773	1.87272	2.21154	1.16105	2.07319
Kanjera South artifact	Fenetize rhyolite artifact	23776	1.66455	2.0254	1.37032	2.46508
Kanjera South artifact	Fenetize rhyolite artifact	23793	1.6608	2.11209	1.50108	2.51936
Kanjera South artifact	Fenetize rhyolite artifact	23875	1.71476	2.08499	1.47559	2.48224
Kanjera South artifact	Fenetize rhyolite artifact	23890	1.5623	1.95649	1.4748	2.43502
Kanjera South artifact	Fenetize rhyolite artifact	23939	1.69939	2.10535	1.48746	2.48749
Kanjera South artifact	Fenetize rhyolite artifact	23967	1.86576	2.38227	1.28209	2.26125
Kanjera South artifact	Fenetize rhyolite artifact	23988	1.62275	1.90194	1.51146	2.47816
Kanjera South artifact	Fenetize rhyolite artifact	24017	1.61286	1.96704	1.49995	2.55898
Kanjera South artifact	Fenetize rhyolite artifact	24044	1.59321	2.27137	1.49737	2.52794
Kanjera South artifact	Fenetize rhyolite artifact	24119	1.43137	1.98015	1.41603	2.4059
Kanjera South artifact	Fenetize rhyolite artifact	24222	1.99788	2.3377	1.27492	2.24463
Kanjera South artifact	Fenetize rhyolite artifact	24232	1.80364	2.21185	1.48798	2.44874
Kanjera South artifact	Fenetize rhyolite artifact	24324	1.78044	2.10659	1.26408	2.34807
Kanjera South artifact	Fenetize rhyolite artifact	24331	1.72805	1.95512	1.53481	2.5507
Kanjera South artifact	Fenetize rhyolite artifact	24332	1.67897	2.071	1.54332	2.55368
Kanjera South artifact	Fenetize rhyolite artifact	24336	1.76261	2.15228	1.43307	2.47817
Kanjera South artifact	Fenetize rhyolite artifact	24342	1.6196	1.93822	1.50373	2.47426
Kanjera South artifact	Fenetize rhyolite artifact	24371	1.76174	2.06788	1.54599	2.55964
Kanjera South artifact	Fenetize rhyolite artifact	24384	1.71502	1.90403	1.53782	2.0438
Kanjera South artifact	Fenetize rhyolite artifact	24496	1.89183	1.91437	1.25838	2.24208
Kanjera South artifact	Fenetize rhyolite artifact	24570	1.57586	2.05361	1.24883	2.2541
Kanjera South artifact	Fenetize rhyolite artifact	24584	1.65789	1.91551	1.43662	2.41099
Kanjera South artifact	Fenetize rhyolite artifact	202080
Kanjera South artifact	Fenetize rhyolite artifact	ARB35BA	1.59556	2.26009	1.45067	2.38913
Kanjera South artifact	Fenetize rhyolite artifact	00519A	1.65787	1.99763	1.45715	2.52634
Kanjera South artifact	Fenetize rhyolite artifact	1044R	1.68728	2.13463	1.5712	2.60446
Kanjera South artifact	Fenetize rhyolite artifact	1141A	1.64561	2.0026	1.44913	2.43145
Kanjera South artifact	Fenetize rhyolite artifact	A1346A	1.67341	1.85514	1.48949	2.49434
Kanjera South artifact	Fenetize rhyolite artifact	AR-07BC	1.62598	2.05465	1.53302	2.50799
Kanjera South artifact	Fenetize rhyolite artifact	ARA--BB	1.71553	2.38512	1.53062	2.52462
Kanjera South artifact	Fenetize rhyolite artifact	ARA--DD	1.73778	2.30622	1.46988	2.4813
Kanjera South artifact	Fenetize rhyolite artifact	ARA--L	1.59249	2.29664	1.48274	2.59242
Kanjera South artifact	Fenetize rhyolite artifact	ARA45AE	1.69527	2.31554	1.57414	2.58538
Kanjera South artifact	Fenetize rhyolite artifact	ARA45AF	1.67665	2.1775	1.60571	2.6317
Kanjera South artifact	Fenetize rhyolite artifact	ARA47AB	1.4977	2.22433	1.54432	2.52405
Kanjera South artifact	Fenetize rhyolite artifact	ARA48AF	1.99872	2.64322	1.3075	2.32982
Kanjera South artifact	Fenetize rhyolite artifact	ARA48AG	2.04243	2.34149	1.51843	2.59691
Kanjera South artifact	Fenetize rhyolite artifact	ARA48AM	1.66417	2.58887	1.58019	2.61389
Kanjera South artifact	Fenetize rhyolite artifact	ARA50AD	1.55181	2.22908	1.4763	2.44513
Kanjera South artifact	Fenetize rhyolite artifact	ARA50AF	1.65132	2.00391	1.44367	2.48814
Kanjera South artifact	Fenetize rhyolite artifact	ARA50AJ	2.23589	1.61713	1.68671	2.8736
Kanjera South artifact	Fenetize rhyolite artifact	ARA53AA	2.00799	2.75656	1.30173	2.35426
Kanjera South artifact	Fenetize rhyolite artifact	ARA55AB	1.65765	2.45203	1.52599	2.54225
Kanjera South artifact	Fenetize rhyolite artifact	ARA55AO	1.59939	2.06042	1.41474	2.4442
Kanjera South artifact	Fenetize rhyolite artifact	ARA57AE	2.1525	2.07361	1.46078	2.45863
Kanjera South artifact	Fenetize rhyolite artifact	ARA57AI	1.56158	2.0155	1.46224	2.06006
Kanjera South artifact	Fenetize rhyolite artifact	ARA59AA	1.27833	2.15472	1.25254	2.25017
Kanjera South artifact	Fenetize rhyolite artifact	ARA59AB	1.49522	2.05486	1.5014	2.4617
Kanjera South artifact	Fenetize rhyolite artifact	ARA60AD	1.71217	2.38498	1.35187	2.24087
Kanjera South artifact	Fenetize rhyolite artifact	ARA61AA	1.9801	1.98828	2.35022	2.40527
Kanjera South artifact	Fenetize rhyolite artifact	ARA62AC	1.78078	1.9241	1.53052	2.51297
Kanjera South artifact	Fenetize rhyolite artifact	ARA63AK	1.57243	2.38109	1.50423	2.5377
Kanjera South artifact	Fenetize rhyolite artifact	ARA63AO	1.63955	2.52724	1.49442	2.36485
Kanjera South artifact	Fenetize rhyolite artifact	ARA63AT	1.62442	2.24838	1.54579	2.55648
Kanjera South artifact	Fenetize rhyolite artifact	ARA65AK	1.8077	2.76657	1.31789	2.29053
Kanjera South artifact	Fenetize rhyolite artifact	ARA65AN	1.63827	2.11301	1.51846	2.55063
Kanjera South artifact	Fenetize rhyolite artifact	ARA69AA	1.81731	2.30039	1.38275	2.40161
Kanjera South artifact	Fenetize rhyolite artifact	ARA69AG	1.80567	2.36358	1.53701	2.53731
Kanjera South artifact	Fenetize rhyolite artifact	ARA6AD	1.59321	2.26574	1.45829	2.57059
Kanjera South artifact	Fenetize rhyolite artifact	ARA72AA	1.83668	2.08484	1.59395	2.51211
Kanjera South artifact	Fenetize rhyolite artifact	ARA77AB	1.84058	2.40944	1.3862	2.49388
Kanjera South artifact	Fenetize rhyolite artifact	ARA77AC	1.20257	1.48559	1.27108	1.62019
Kanjera South artifact	Fenetize rhyolite artifact	ARA80AA	1.80623	2.41546	1.43128	2.43622
Kanjera South artifact	Fenetize rhyolite artifact	ARA82AA	1.78136	2.29692	1.46726	2.5523
Kanjera South artifact	Fenetize rhyolite artifact	ARA85AA	1.5159	2.13767	1.47571	2.52821
Kanjera South artifact	Fenetize rhyolite artifact	ARA86AC	1.55018	2.02323	1.49351	2.46891
Kanjera South artifact	Fenetize rhyolite artifact	ARB07BA	1.59111	1.97877	1.47161	2.46531
Kanjera South artifact	Fenetize rhyolite artifact	ARD001DC	1.73242	2.10214	1.50438	2.55382
Kanjera South artifact	Fenetize rhyolite artifact	ARD01DE	2.47141	1.68686	1.84139	2.99247
Kanjera South artifact	Fenetize rhyolite artifact	ARD03DA	1.76282	2.17001	1.50624	2.55681
Kanjera South artifact	Fenetize rhyolite artifact	ARD03DF	1.51409	2.16473	1.69465	2.45391
Kanjera South artifact	Fenetize rhyolite artifact	ARD04DA	1.70163	2.16673	1.39731	2.51813
Kanjera South artifact	Fenetize rhyolite artifact	ARD06DB	1.49553	2.16481	1.48084	2.46735
Kanjera South artifact	Fenetize rhyolite artifact	ARD07AD	1.51043	2.01869	1.48256	2.43956
Kanjera South artifact	Fenetize rhyolite artifact	ARD07DB	1.66842	2.08402	1.49736	2.55342
Kanjera South artifact	Fenetize rhyolite artifact	ARD07DD	1.70421	2.22427	1.51372	2.48271
Kanjera South artifact	Fenetize rhyolite artifact	ARD14DC	1.54404	2.05568	1.5076	2.48509
Kanjera South artifact	Fenetize rhyolite artifact	ARD18DC	1.91741	2.15177	1.44452	2.38247
Kanjera South artifact	Fenetize rhyolite artifact	ARD19DA	1.69462	1.99573	1.51606	2.48776
Kanjera South artifact	Fenetize rhyolite artifact	ARD25DD	1.83548	2.6737	1.48409	2.51162
Kanjera South artifact	Fenetize rhyolite artifact	ARD26DA	1.71402	2.20187	1.56279	2.55974
Kanjera South artifact	Fenetize rhyolite artifact	ARD26DD	1.79245	2.19175	1.53601	2.53266
Kanjera South artifact	Fenetize rhyolite artifact	E0510A	1.67216	2.04321	1.42248	2.41687
Kanjera South artifact	Fenetize rhyolite artifact	E0528A	1.68911	1.85052	1.47406	2.32806
Kanjera South artifact	Fenetize rhyolite artifact	F0526A	1.67507	2.05649	1.63476	2.72211
Kanjera South artifact	Fenetize rhyolite artifact	F0627B	1.93082	2.28932	1.43903	2.40795
Kanjera South artifact	Fenetize rhyolite artifact	F0629A
Kanjera South artifact	Fenetize rhyolite artifact	F0633A	1.65782	2.12595	1.53017	2.50191
Kanjera South artifact	Fenetize rhyolite artifact	F0746A	1.64581	2.0455	1.49331	2.46926
Kanjera South artifact	Fenetize rhyolite artifact	F0847A	1.72507	2.58617	1.28341	2.2217
Kanjera South artifact	Fenetize rhyolite artifact	F1050A	1.73781	2.06391	1.53288	2.48089
Kanjera South artifact	Fenetize rhyolite artifact	F1050B	1.61405	1.92301	1.50391	2.49799
Kanjera South artifact	Fenetize rhyolite artifact	F1108A	1.76093	1.9132	1.49363	2.50293
Kanjera South artifact	Fenetize rhyolite artifact	F1247A	1.86231	1.85985	2.1454	2.22702
Kanjera South artifact	Fenetize rhyolite artifact	F1313A	1.62887	1.95895	1.44269	2.44996
Kanjera South artifact	Fenetize rhyolite artifact	F13332A	1.61923	2.23112	1.51439	2.53649
Kanjera South artifact	Fenetize rhyolite artifact	F1336A	1.56698	1.94636	1.48684	2.43494
Kanjera South artifact	Fenetize rhyolite artifact	F1336B	1.57507	2.02893	1.50592	2.49396
Kanjera South artifact	Fenetize rhyolite artifact	F1341A	2.04104	1.90661	1.83563	1.9864
Kanjera South artifact	Fenetize rhyolite artifact	F1448	1.51406	2.05955	1.5125	2.50602
Kanjera South artifact	Fenetize rhyolite artifact	F1547D	1.60997	1.836	1.51818	2.47475
Kanjera South artifact	Fenetize rhyolite artifact	F1547F	1.5375	2.05079	1.48936	2.5133
Kanjera South artifact	Fenetize rhyolite artifact	G0624A	1.81131	2.066	1.5239	2.5214
Kanjera South artifact	Fenetize rhyolite artifact	G0639A	1.80249	2.15546	1.46563	2.49505
Kanjera South artifact	Fenetize rhyolite artifact	G0651	2.20682	1.68547	1.88331	2.87338
Kanjera South artifact	Fenetize rhyolite artifact	G0849A	1.72125	1.91702	1.47849	2.46501
Kanjera South artifact	Fenetize rhyolite artifact	G0850A	1.66493	1.99028	1.49067	2.474
Kanjera South artifact	Fenetize rhyolite artifact	G0851A	1.66791	1.95155	1.52614	2.4968
Kanjera South artifact	Fenetize rhyolite artifact	G0940A	1.68317	2.08412	1.50605	2.51308
Kanjera South artifact	Fenetize rhyolite artifact	G0940E	1.71074	2.02573	1.52674	2.49689
Kanjera South artifact	Fenetize rhyolite artifact	G1036B	1.67919	2.0679	1.53291	2.49037
Kanjera South artifact	Fenetize rhyolite artifact	G1042B	1.73728	1.80843	1.47293	2.5155
Kanjera South artifact	Fenetize rhyolite artifact	G1048A	1.70555	2.14241	1.46859	2.47239
Kanjera South artifact	Fenetize rhyolite artifact	G1133A	1.46865	2.582	1.393	2.37368
Kanjera South artifact	Fenetize rhyolite artifact	G1142B	1.6664	1.89971	1.51268	2.49282
Kanjera South artifact	Fenetize rhyolite artifact	G1148A	1.79257	2.35681	1.32975	2.26388
Kanjera South artifact	Fenetize rhyolite artifact	G1150A	1.59587	1.9153	1.4694	2.41211
Kanjera South artifact	Fenetize rhyolite artifact	G1223	1.63842	1.98886	1.46476	2.47317
Kanjera South artifact	Fenetize rhyolite artifact	G1232B
Kanjera South artifact	Fenetize rhyolite artifact	G1232C
Kanjera South artifact	Fenetize rhyolite artifact	G1239A	1.5481	1.95122	1.45211	2.4371
Kanjera South artifact	Fenetize rhyolite artifact	G1240A	1.58921	2.02603	1.5014	2.45146
Kanjera South artifact	Fenetize rhyolite artifact	G1245A	1.59823	2.04149	1.50177	2.52789
Kanjera South artifact	Fenetize rhyolite artifact	G1245B	1.57698	1.65074	1.6103	2.24899
Kanjera South artifact	Fenetize rhyolite artifact	G1529A	1.69301	1.94471	1.46514	2.47657
Kanjera South artifact	Fenetize rhyolite artifact	G1541A	1.62419	2.01685	1.52784	2.48863
Kanjera South artifact	Fenetize rhyolite artifact	G1541B	1.62047	2.05492	1.45758	2.50755
Kanjera South artifact	Fenetize rhyolite artifact	H0507A
Kanjera South artifact	Fenetize rhyolite artifact	H0744A	1.84027	2.21729	1.43405	2.38581
Kanjera South artifact	Fenetize rhyolite artifact	H0750B	1.61707	2.1727	1.47935	2.49232
Kanjera South artifact	Fenetize rhyolite artifact	H0844A	1.94084	1.93313	2.16846	2.2311
Kanjera South artifact	Fenetize rhyolite artifact	H0940A	1.60605	2.0736	1.3544	2.33558
Kanjera South artifact	Fenetize rhyolite artifact	H0945A	1.63165	2.02778	1.53904	2.52288
Kanjera South artifact	Fenetize rhyolite artifact	H0947A	1.61477	2.09021	1.47414	2.52433
Kanjera South artifact	Fenetize rhyolite artifact	H1018A	1.51985	1.94142	1.47871	2.44939
Kanjera South artifact	Fenetize rhyolite artifact	H1033A	1.55699	2.05272	1.56154	2.52665
Kanjera South artifact	Fenetize rhyolite artifact	H1037A	1.54209	1.96328	1.55985	2.51146
Kanjera South artifact	Fenetize rhyolite artifact	H1042A	1.66983	1.95226	1.43464	2.45629
Kanjera South artifact	Fenetize rhyolite artifact	H120B	1.69653	2.07468	1.48869	2.4938
Kanjera South artifact	Fenetize rhyolite artifact	H1230B	1.58017	2.05941	1.52988	2.54366
Kanjera South artifact	Fenetize rhyolite artifact	H1231A	1.75432	2.03743	1.46836	2.41835
Kanjera South artifact	Fenetize rhyolite artifact	H1233A	1.82578	1.96812	1.51615	2.48493
Kanjera South artifact	Fenetize rhyolite artifact	H1246A	1.76954	2.11521	1.53904	2.53166
Kanjera South artifact	Fenetize rhyolite artifact	H1338A	1.79308	2.06139	1.47257	2.47601
Kanjera South artifact	Fenetize rhyolite artifact	H1343A	1.55664	1.87085	1.44305	2.41813
Kanjera South artifact	Fenetize rhyolite artifact	H1345A	1.70297	2.05018	1.53485	2.56046
Kanjera South artifact	Fenetize rhyolite artifact	H1538A	2.17235	1.87452	1.65397	2.73791
Kanjera South artifact	Fenetize rhyolite artifact	H1539A	2.13816	1.91658	1.64426	2.69375
Kanjera South artifact	Fenetize rhyolite artifact	H1544A	1.63435	1.91765	1.49761	2.45953
Kanjera South artifact	Fenetize rhyolite artifact	H1547A	1.6508	2.03545	1.44572	2.47664
Kanjera South artifact	Fenetize rhyolite artifact	I05552A	1.72023	2.03494	1.53878	2.44922
Kanjera South artifact	Fenetize rhyolite artifact	I0609A	2.05464	2.43244	1.26006	2.11392
Kanjera South artifact	Fenetize rhyolite artifact	I0735	1.68154	1.92707	1.49396	2.42798
Kanjera South artifact	Fenetize rhyolite artifact	I0741A	1.83371	2.35789	1.31878	2.2484
Kanjera South artifact	Fenetize rhyolite artifact	I0835	1.50082	2.00763	1.49401	2.40867
Kanjera South artifact	Fenetize rhyolite artifact	I0839A	1.62207	2.17395	1.48108	2.48764
Kanjera South artifact	Fenetize rhyolite artifact	I0839B	1.60614	2.12046	1.4942	2.48472
Kanjera South artifact	Fenetize rhyolite artifact	I0842A	1.67286	1.95807	1.49883	2.50747
Kanjera South artifact	Fenetize rhyolite artifact	I0843C	1.55759	1.98704	1.47743	2.47362
Kanjera South artifact	Fenetize rhyolite artifact	I0844A	1.58372	2.07358	1.53976	2.56438
Kanjera South artifact	Fenetize rhyolite artifact	I1225A	1.63038	2.02286	1.4798	2.46482
Kanjera South artifact	Fenetize rhyolite artifact	I1251A	1.62394	1.89334	1.43354	2.42199
Kanjera South artifact	Fenetize rhyolite artifact	I13463A	1.64655	1.89547	1.45124	2.41121
Kanjera South artifact	Fenetize rhyolite artifact	I1346C	1.53943	1.98226	1.42681	2.43504
Kanjera South artifact	Fenetize rhyolite artifact	I1351A	1.53185	2.10419	1.47982	2.508
Kanjera South artifact	Fenetize rhyolite artifact	I1538B	1.6819	1.91568	1.53623	2.51638
Kanjera South artifact	Fenetize rhyolite artifact	I1539A	1.70416	2.00183	1.51953	2.48906
Kanjera South artifact	Fenetize rhyolite artifact	I1543B	1.70047	2.01407	1.50595	2.5246
Kanjera South artifact	Fenetize rhyolite artifact	I1546B	1.66687	2.07474	1.58221	2.5864
Kanjera South artifact	Fenetize rhyolite artifact	I1643B	1.84668	2.17408	1.29714	2.22378
Kanjera South artifact	Fenetize rhyolite artifact	I1649A	1.72577	2.29467	1.30479	2.14557
Kanjera South artifact	Fenetize rhyolite artifact	I1649B	1.55083	2.03316	1.53204	2.53165
Kanjera South artifact	Fenetize rhyolite artifact	I1649C	1.58856	1.96298	1.48014	2.4473
Kanjera South artifact	Fenetize rhyolite artifact	I1723A	1.71157	2.21652	1.51019	2.49448
Kanjera South artifact	Fenetize rhyolite artifact	I1741A	1.77065	1.9408	1.48249	2.50574
Kanjera South artifact	Fenetize rhyolite artifact	I1741C	1.73312	1.93681	1.43255	2.46656
Kanjera South artifact	Fenetize rhyolite artifact	I1747A	1.53745	1.96085	1.47582	2.45622
Kanjera South artifact	Fenetize rhyolite artifact	J0540A	1.96595	2.29945	1.35073	2.24348
Kanjera South artifact	Fenetize rhyolite artifact	J0546A	1.91093	2.5039	1.31632	2.29194
Kanjera South artifact	Fenetize rhyolite artifact	J1030B	1.56911	2.00039	1.47398	2.48088
Kanjera South artifact	Fenetize rhyolite artifact	J1034A	1.38767	1.99591	1.48672	2.47181
Kanjera South artifact	Fenetize rhyolite artifact	J1039A	1.57506	2.13231	1.4364	2.39073
Kanjera South artifact	Fenetize rhyolite artifact	J1046A	1.83448	2.2903	1.34257	2.2616
Kanjera South artifact	Fenetize rhyolite artifact	J1151A	1.76109	2.06117	1.41796	2.36912
Kanjera South artifact	Fenetize rhyolite artifact	J1229A	1.56379	1.90829	1.43814	2.41367
Kanjera South artifact	Fenetize rhyolite artifact	J1236A	1.67899	2.1868	1.51695	2.49823
Kanjera South artifact	Fenetize rhyolite artifact	J1237A	1.76444	2.38269	1.33652	2.26528
Kanjera South artifact	Fenetize rhyolite artifact	J1239A	1.78064	2.11458	1.4678	2.48
Kanjera South artifact	Fenetize rhyolite artifact	J1242A	1.65249	2.00983	1.5196	2.49253
Kanjera South artifact	Fenetize rhyolite artifact	J1244A	1.55295	2.07212	1.50519	2.52148
Kanjera South artifact	Fenetize rhyolite artifact	J1328A	1.61715	1.78652	1.43821	2.38575
Kanjera South artifact	Fenetize rhyolite artifact	J1337A	1.78302	2.07056	1.45387	2.40394
Kanjera South artifact	Fenetize rhyolite artifact	J1343D	1.55277	1.88515	1.45832	2.42063
Kanjera South artifact	Fenetize rhyolite artifact	J1347B	1.58969	2.06654	1.49606	2.48459
Kanjera South artifact	Fenetize rhyolite artifact	J1441A	1.64035	2.04048	1.44924	2.4706
Kanjera South artifact	Fenetize rhyolite artifact	J1444C	1.74462	2.19726	1.46792	2.4225
Kanjera South artifact	Fenetize rhyolite artifact	J1447A
Kanjera South artifact	Fenetize rhyolite artifact	J1638A	1.46154	1.96291	1.44976	2.42944
Kanjera South artifact	Fenetize rhyolite artifact	J1638B	1.59825	2.09132	1.53325	2.54376
Kanjera South artifact	Fenetize rhyolite artifact	J1638C	1.56921	2.04833	1.50299	2.4862
Kanjera South artifact	Fenetize rhyolite artifact	J1643B	1.431	2.19124	1.52641	2.50481
Kanjera South artifact	Fenetize rhyolite artifact	J2017	1.51785	2.00107	1.46703	2.42527
Kanjera South artifact	Fenetize rhyolite artifact	J2017C	2.06103	2.28971	1.26927	2.18889
Kanjera South artifact	Fenetize rhyolite artifact	J2018A	1.60572	2.04107	1.50294	2.52402
Kanjera South artifact	Fenetize rhyolite artifact	J2018C	1.72076	2.1853	1.45788	2.39949
Kanjera South artifact	Fenetize rhyolite artifact	J2018E	1.42776	1.95019	1.73151	2.17586
Kanjera South artifact	Fenetize rhyolite artifact	J21122A	1.61799	2.04456	1.50314	2.49389
Kanjera South artifact	Fenetize rhyolite artifact	J2112B	1.71454	2.07235	1.53657	2.50917
Kanjera South artifact	Fenetize rhyolite artifact	J2212B	1.64297	1.93152	1.4586	2.45583
Kanjera South artifact	Fenetize rhyolite artifact	J2214B	1.68015	2.01069	1.53117	2.50369
Kanjera South artifact	Fenetize rhyolite artifact	J2215A	1.78413	1.9856	1.54788	2.52688
Kanjera South artifact	Fenetize rhyolite artifact	J2215D	1.62992	2.12887	1.52383	2.55258
Kanjera South artifact	Fenetize rhyolite artifact	J2215E	1.73034	1.94322	1.47539	2.464
Kanjera South artifact	Fenetize rhyolite artifact	J2215H	1.4175	2.03662	1.48061	2.44975
Kanjera South artifact	Fenetize rhyolite artifact	J2216B	1.74673	2.05698	1.41761	2.27831
Kanjera South artifact	Fenetize rhyolite artifact	J2217A	1.93637	2.11629	1.50342	2.37038
Kanjera South artifact	Fenetize rhyolite artifact	J2217B	1.9281	1.7682	1.4812	2.46018
Kanjera South artifact	Fenetize rhyolite artifact	J2218B	1.76205	2.09957	1.48831	2.47931
Kanjera South artifact	Fenetize rhyolite artifact	K0330A	1.68908	1.96871	1.52298	2.53691
Kanjera South artifact	Fenetize rhyolite artifact	K0418A	1.7308	2.02394	1.49236	2.47105
Kanjera South artifact	Fenetize rhyolite artifact	K0516C	2.31954	1.5737	1.5827	2.82932
Kanjera South artifact	Fenetize rhyolite artifact	K0516D	1.6641	2.06518	1.53545	2.49432
Kanjera South artifact	Fenetize rhyolite artifact	K0523A	1.52466	2.09589	1.41676	2.37049
Kanjera South artifact	Fenetize rhyolite artifact	K0528C	1.6184	2.0051	1.47423	2.44925
Kanjera South artifact	Fenetize rhyolite artifact	K0631A	1.52392	1.91911	1.49902	2.53326
Kanjera South artifact	Fenetize rhyolite artifact	K0633A	1.66212	1.97342	1.48914	2.42166
Kanjera South artifact	Fenetize rhyolite artifact	K0717C	1.75791	2.03204	1.50571	2.55355
Kanjera South artifact	Fenetize rhyolite artifact	K0719E	1.92089	2.22526	1.23613	2.11756
Kanjera South artifact	Fenetize rhyolite artifact	K0723B	1.51665	1.79372	1.50147	2.52882
Kanjera South artifact	Fenetize rhyolite artifact	K0725A	1.78422	2.50954	1.31571	2.25558
Kanjera South artifact	Fenetize rhyolite artifact	K0726A	1.59357	3.06056	1.46205	3.26854
Kanjera South artifact	Fenetize rhyolite artifact	K0735A	1.77776	2.17696	1.54034	2.53484
Kanjera South artifact	Fenetize rhyolite artifact	K09B19B	1.51908	1.91979	1.43378	2.39902
Kanjera South artifact	Fenetize rhyolite artifact	K09B20B	1.65723	1.98981	1.50614	2.49361
Kanjera South artifact	Fenetize rhyolite artifact	K1012B	1.63963	2.0164	1.48501	2.48638
Kanjera South artifact	Fenetize rhyolite artifact	K1012C	1.6306	1.97878	1.50619	2.43976
Kanjera South artifact	Fenetize rhyolite artifact	K1012D	1.55998	2.03081	1.40562	2.34504
Kanjera South artifact	Fenetize rhyolite artifact	K1017A	1.76073	2.15842	1.41059	2.39788
Kanjera South artifact	Fenetize rhyolite artifact	K1018B	1.67334	1.8745	1.41892	2.45409
Kanjera South artifact	Fenetize rhyolite artifact	K1023A	1.68944	2.08328	1.46976	2.46203
Kanjera South artifact	Fenetize rhyolite artifact	K1024B	1.56161	2.25433	1.43503	2.41523
Kanjera South artifact	Fenetize rhyolite artifact	K1030A	1.75305	1.93309	1.47612	2.46957
Kanjera South artifact	Fenetize rhyolite artifact	K1036A	1.65071	2.18879	1.50601	2.46762
Kanjera South artifact	Fenetize rhyolite artifact	K1106A	1.6989	2.04491	1.50673	2.51259
Kanjera South artifact	Fenetize rhyolite artifact	K1316A	1.62433	1.85937	1.40255	2.36627
Kanjera South artifact	Fenetize rhyolite artifact	K1318A	1.69297	2.0196	1.52287	2.47613
Kanjera South artifact	Fenetize rhyolite artifact	K1324B	1.6892	2.10964	1.44192	2.40362
Kanjera South artifact	Fenetize rhyolite artifact	K1329A	1.58004	2.08209	1.48858	2.47399
Kanjera South artifact	Fenetize rhyolite artifact	K1332A	1.70839	2.03092	1.53085	2.47725
Kanjera South artifact	Fenetize rhyolite artifact	K1417B	1.71203	1.93741	1.52028	2.46762
Kanjera South artifact	Fenetize rhyolite artifact	K1418B	1.69173	2.41246	1.30357	2.2918
Kanjera South artifact	Fenetize rhyolite artifact	K1422A	1.71627	1.98916	1.54563	2.5269
Kanjera South artifact	Fenetize rhyolite artifact	K1425A	1.60941	2.07704	1.49087	2.50744
Kanjera South artifact	Fenetize rhyolite artifact	K1426A	2.11573	2.3554	1.25717	2.26262
Kanjera South artifact	Fenetize rhyolite artifact	K1432A	2.26804	1.89091	1.44756	2.45769
Kanjera South artifact	Fenetize rhyolite artifact	K1518C	1.53619	1.97012	1.50114	2.48856
Kanjera South artifact	Fenetize rhyolite artifact	K1620A	1.69784	1.81353	1.51936	2.47175
Kanjera South artifact	Fenetize rhyolite artifact	K1625B	1.66421	2.14564	1.37725	2.33438
Kanjera South artifact	Fenetize rhyolite artifact	K1637A	1.4373	1.98086	1.50345	2.49792
Kanjera South artifact	Fenetize rhyolite artifact	K2117	1.62102	1.87542	1.4551	2.43973
Kanjera South artifact	Fenetize rhyolite artifact	K2117A	1.64662	1.98536	1.48074	2.45327
Kanjera South artifact	Fenetize rhyolite artifact	K2117B	1.74996	2.0257	1.52525	2.47967
Kanjera South artifact	Fenetize rhyolite artifact	K2216A
Kanjera South artifact	Fenetize rhyolite artifact	K2216D	1.67912	1.97772	1.52687	2.53238
Kanjera South artifact	Fenetize rhyolite artifact	K2216E	1.61068	2.00142	1.49896	2.45016
Kanjera South artifact	Fenetize rhyolite artifact	K2216F	1.70634	2.06531	1.54734	2.52901
Kanjera South artifact	Fenetize rhyolite artifact	L0237A	2.07426	2.40948	1.48705	2.37727
Kanjera South artifact	Fenetize rhyolite artifact	L0331
Kanjera South artifact	Fenetize rhyolite artifact	L0331A	1.58931	2.00545	1.43865	2.40259
Kanjera South artifact	Fenetize rhyolite artifact	L0419A	1.65615	1.96367	1.51271	2.44501
Kanjera South artifact	Fenetize rhyolite artifact	L0421A	1.70175	2.00903	1.48038	2.44181
Kanjera South artifact	Fenetize rhyolite artifact	L0422C	1.56438	1.89079	1.49933	2.49712
Kanjera South artifact	Fenetize rhyolite artifact	L0619A	1.68306	2.05819	1.44897	2.43166
Kanjera South artifact	Fenetize rhyolite artifact	L0715A	1.53008	1.89159	1.43932	2.36042
Kanjera South artifact	Fenetize rhyolite artifact	L0715B	1.75628	2.03562	1.45786	2.48581
Kanjera South artifact	Fenetize rhyolite artifact	L0724A	1.65408	2.05492	1.49582	2.47562
Kanjera South artifact	Fenetize rhyolite artifact	L0727A	1.62464	1.9799	1.52066	2.54652
Kanjera South artifact	Fenetize rhyolite artifact	L0732B	1.80181	2.43795	1.2718	2.23157
Kanjera South artifact	Fenetize rhyolite artifact	L0818A	1.79965	2.06597	1.54038	2.50175
Kanjera South artifact	Fenetize rhyolite artifact	L0818B	1.56646	1.90106	1.40642	2.35723
Kanjera South artifact	Fenetize rhyolite artifact	L0821C	1.75913	2.81116	1.52076	2.33155
Kanjera South artifact	Fenetize rhyolite artifact	L0823A	1.61247	1.99533	1.50996	2.46563
Kanjera South artifact	Fenetize rhyolite artifact	L0824A	1.71228	1.89244	1.50745	2.48885
Kanjera South artifact	Fenetize rhyolite artifact	L0831B	1.64816	1.96991	1.48216	2.4354
Kanjera South artifact	Fenetize rhyolite artifact	L0923A	2.03105	2.43576	1.12114	2.03741
Kanjera South artifact	Fenetize rhyolite artifact	L1022B	1.61807	1.9176	1.44642	2.43913
Kanjera South artifact	Fenetize rhyolite artifact	L1027A	1.78346	1.95468	1.47157	2.44303
Kanjera South artifact	Fenetize rhyolite artifact	L1111B	1.53776	1.99369	1.46738	2.45622
Kanjera South artifact	Fenetize rhyolite artifact	L1122A	1.60218	2.14341	1.51401	2.49987
Kanjera South artifact	Fenetize rhyolite artifact	L1212A	1.53367	1.88424	1.43692	2.40166
Kanjera South artifact	Fenetize rhyolite artifact	L1215A	1.82272	2.05512	1.55214	2.50574
Kanjera South artifact	Fenetize rhyolite artifact	L1231A	1.65301	1.87474	1.50341	2.49071
Kanjera South artifact	Fenetize rhyolite artifact	L1319A	1.75791	2.06329	1.5433	2.50913
Kanjera South artifact	Fenetize rhyolite artifact	L1319C	1.58845	1.97813	1.50648	2.46201
Kanjera South artifact	Fenetize rhyolite artifact	L1319E	1.68017	2.0092	1.46764	2.42714
Kanjera South artifact	Fenetize rhyolite artifact	L1319F	1.62921	2.11845	1.46894	2.46742
Kanjera South artifact	Fenetize rhyolite artifact	L1319G	1.58425	1.94319	1.49673	2.47916
Kanjera South artifact	Fenetize rhyolite artifact	L1324	1.62148	2.01297	1.51437	2.49088
Kanjera South artifact	Fenetize rhyolite artifact	L1419A	1.64842	1.97377	1.55134	2.5288
Kanjera South artifact	Fenetize rhyolite artifact	L1420B	1.60075	2.25753	1.40887	2.34003
Kanjera South artifact	Fenetize rhyolite artifact	L1421A	1.68753	1.86094	1.47269	2.43631
Kanjera South artifact	Fenetize rhyolite artifact	L1522A	1.59919	2.11535	1.49013	2.49078
Kanjera South artifact	Fenetize rhyolite artifact	L1526A	1.70583	2.10971	1.44133	2.41248
Kanjera South artifact	Fenetize rhyolite artifact	L1528A	1.58502	1.94824	1.49078	2.47206
Kanjera South artifact	Fenetize rhyolite artifact	L2215C	1.5889	1.99962	1.53632	2.50449
Kanjera South artifact	Fenetize rhyolite artifact	M0112B	1.62279	1.94723	1.4993	2.48888
Kanjera South artifact	Fenetize rhyolite artifact	M0231A	1.60291	2.11753	1.53203	2.53526
Kanjera South artifact	Fenetize rhyolite artifact	M0327A	1.61985	2.02995	1.48566	2.46835
Kanjera South artifact	Fenetize rhyolite artifact	M0622A	1.67462	2.02947	1.49544	2.4508
Kanjera South artifact	Fenetize rhyolite artifact	M0623A	1.51116	1.96128	1.50093	2.43806
Kanjera South artifact	Fenetize rhyolite artifact	M0722A	1.57046	2.52133	1.49169	2.51425
Kanjera South artifact	Fenetize rhyolite artifact	M0816A	2.10277	2.06358	1.41837	2.27463
Kanjera South artifact	Fenetize rhyolite artifact	M0919A	1.57624	2.10155	1.52432	2.48383
Kanjera South artifact	Fenetize rhyolite artifact	M1022A	1.62786	2.0228	1.52382	2.50376
Kanjera South artifact	Fenetize rhyolite artifact	M1022B	2.03744	1.66438	1.44533	2.39716
Kanjera South artifact	Fenetize rhyolite artifact	M1030A	1.84683	2.36407	1.21632	2.18975
Kanjera South artifact	Fenetize rhyolite artifact	M1038A	1.66289	1.9291	1.47927	2.47089
Kanjera South artifact	Fenetize rhyolite artifact	M1128B	1.64194	1.86405	1.56531	2.52268
Kanjera South artifact	Fenetize rhyolite artifact	M1215A	1.55594	1.91345	1.41487	2.44341
Kanjera South artifact	Fenetize rhyolite artifact	M1525A	1.6584	1.95173	1.47637	2.46908
Kanjera South artifact	Fenetize rhyolite artifact	M1538A	1.75402	2.00927	1.34815	2.45308
Kanjera South artifact	Fenetize rhyolite artifact	N0911B	1.94218	1.85595	2.12637	2.30063
Kanjera South artifact	Fenetize rhyolite artifact	N0911C	1.13835	3.17934	1.03903	1.84393
Kanjera South artifact	Fenetize rhyolite artifact	N0913A	1.6397	1.95209	1.46458	2.46469
Kanjera South artifact	Fenetize rhyolite artifact	N0916B	2.32076	1.35303	1.70597	2.76857
Kanjera South artifact	Fenetize rhyolite artifact	N09B28A	1.62677	2.03436	1.70093	2.52262
Kanjera South artifact	Fenetize rhyolite artifact	N1115B	1.64826	2.05652	1.48624	2.48154
Kanjera South artifact	Fenetize rhyolite artifact	N1115D	1.69487	1.95195	1.47759	2.48131
Kanjera South artifact	Fenetize rhyolite artifact	N1120A	1.65825	1.98228	1.51217	2.48564
Kanjera South artifact	Fenetize rhyolite artifact	N116C	1.46894	2.24064	1.45868	2.46997
Kanjera South artifact	Fenetize rhyolite artifact	N1223B	1.5911	1.86828	1.48115	2.44347
Kanjera South artifact	Fenetize rhyolite artifact	N1326A	1.80877	2.01016	1.45004	2.4329
Kanjera South artifact	Fenetize rhyolite artifact	N1426A	1.68524	1.9871	1.49506	2.46596
Kanjera South artifact	Fenetize rhyolite artifact	O1015A	1.49992	1.90775	1.48022	2.43122
Kanjera South artifact	Fenetize rhyolite artifact	O1221	1.62975	1.75023	1.39904	2.2611
Kanjera South artifact	Fenetize rhyolite artifact	P09B28A	1.59386	2.04252	1.50198	2.46111
Kanjera South artifact	Fenetize rhyolite artifact	P1017A	1.69219	1.91871	1.49555	2.46439
Kanjera South artifact	Fenetize rhyolite artifact	P1017B	1.41522	2.03467	1.48885	2.43898
Kanjera South artifact	Fenetize rhyolite artifact	P1018A	1.89714	2.15418	1.46734	2.42101
Kanjera South artifact	Fenetize rhyolite artifact	P1019A	1.60285	2.82493	1.46991	2.56168
Kanjera South artifact	Fenetize rhyolite artifact	P1123A	1.5912	1.77826	1.44408	2.44874
Kanjera South artifact	Fenetize rhyolite artifact	P1229A	1.70816	1.89466	1.44472	2.42191
Kanjera South artifact	Fenetize rhyolite artifact	Q0619A	1.44586	1.85715	1.03019	1.75989
Kanjera South artifact	Fenetize rhyolite artifact	Q12304	1.58068	1.81441	1.40323	2.40455
Kanjera South artifact	Fenetize rhyolite artifact	Q1230O	1.36928	1.78618	1.43305	2.34571
Kanjera South artifact	Fenetize rhyolite artifact	Q1328A	1.76774	2.24854	1.53812	2.53643
Kanjera South artifact	Fenetize rhyolite artifact	R1229A	1.64472	2.08638	1.48622	2.50488
Kanjera South artifact	Fenetize rhyolite artifact	S1123B	1.71353	2.14114	1.50804	2.48656
Kanjera South artifact	Fenetize rhyolite artifact	S1229B	1.70906	1.98801	1.49321	2.49676
Kanjera South artifact	Fenetized rhyolite primary source	Awaya	1.92122	1.47579	1.66813	2.65233
Kanjera South artifact	Fenetized rhyolite primary source	Awaya	2.12755	1.63888	1.40083	2.52336
Kanjera South artifact	Fenetized rhyolite primary source	Awaya	1.75264	1.76781	1.6186	2.46252
Kanjera South artifact	Fenetized rhyolite primary source	Awaya	1.48912	1.80304	1.5133	2.34696
Kanjera South artifact	Fenetized rhyolite primary source	Awaya	1.81894	1.96926	1.50777	2.58922
Kanjera South artifact	Fenetized rhyolite primary source	Homa moutain	1.81343	2.39309	1.56297	2.41814
Kanjera South artifact	Fenetized rhyolite primary source	Rapogi	1.9515	2.54194	1.11121	2.10863
Kanjera South artifact	Fenetized rhyolite primary source	Rapogi	2.05693	2.94297	1.4269	3.0648
Kanjera South artifact	Fenetized rhyolite secondary source	Homa moutain	1.60379	1.78529	1.57755	2.37484
Kanjera South artifact	Fenetized rhyolite secondary source	Homa moutain	1.74501	1.92263	1.67629	2.52889
Kanjera South artifact	Fenetized rhyolite secondary source	Homa moutain	1.51963	1.9282	1.49367	2.50846
Kanjera South artifact	Fenetized rhyolite secondary source	Homa moutain	1.81362	2.01857	1.53453	2.62401
Kanjera South artifact	Fenetized rhyolite secondary source	Homa moutain	1.75122	2.03532	1.53534	2.59586
Kanjera South artifact	Fenetized rhyolite secondary source	Homa moutain	1.73335	2.05807	1.47224	2.53818
Kanjera South artifact	Fenetized rhyolite secondary source	Homa moutain	1.57614	2.07547	1.48159	2.5534
Kanjera South artifact	Fenetized rhyolite secondary source	Homa moutain	1.53033	2.07842	1.46064	2.50875
Kanjera South artifact	Fenetized rhyolite secondary source	Homa moutain	1.76223	2.10362	1.45871	2.50031
Kanjera South artifact	Fenetized rhyolite secondary source	Homa moutain	1.49704	2.11194	1.50666	2.56187
Kanjera South artifact	Fenetized rhyolite secondary source	Homa moutain	1.63185	2.11438	1.57786	2.58605
Kanjera South artifact	Fenetized rhyolite secondary source	Homa moutain	1.58037	2.13351	1.50752	2.56402
Kanjera South artifact	Fenetized rhyolite secondary source	Homa moutain	1.75317	2.15126	1.51277	2.56761
Kanjera South artifact	Fenetized rhyolite secondary source	Homa moutain	1.64026	2.18769	1.58818	2.52602
Kanjera South artifact	Fenetized rhyolite secondary source	Homa moutain	1.98294	2.23592	1.6293	2.61942
Kanjera South artifact	Fenetized rhyolite secondary source	Homa moutain	1.88279	2.24254	1.35893	2.39823
Kanjera South artifact	Fenetized rhyolite secondary source	Homa moutain	1.64777	2.26833	1.38688	2.39832
Kanjera South artifact	Fenetized rhyolite secondary source	Homa moutain	1.61518	2.27883	1.48289	2.55983
Kanjera South artifact	Fenetized rhyolite secondary source	Homa moutain	1.65357	2.28141	1.48793	2.28815
Kanjera South artifact	Fenetized rhyolite secondary source	Homa moutain	1.77952	2.29838	1.58634	2.64905
Kanjera South artifact	Fenetized rhyolite secondary source	Homa moutain	1.72115	2.37479	1.41678	2.46677
Kanjera South artifact	Fenetized rhyolite secondary source	Homa moutain	1.65796	2.42765	1.28414	2.26561
Kanjera South artifact	Fenetized rhyolite secondary source	Homa moutain	1.57069	2.46776	1.44362	2.4745
Kanjera South artifact	Nyanzian rhyolite artifact	5	1.23957	1.71931	1.17393	2.04858
Kanjera South artifact	Nyanzian rhyolite artifact	16	1.7983	1.81637	1.23311	2.27177
Kanjera South artifact	Nyanzian rhyolite artifact	70	1.61711	2.04886	1.42452	2.3413
Kanjera South artifact	Nyanzian rhyolite artifact	73	1.34853	1.59571	1.18869	1.9884
Kanjera South artifact	Nyanzian rhyolite artifact	81	1.45024	1.66019	1.12321	2.02141
Kanjera South artifact	Nyanzian rhyolite artifact	93	2.22928	1.83086	1.78384	2.9066
Kanjera South artifact	Nyanzian rhyolite artifact	166	1.42348	1.98024	1.85306	2.40132
Kanjera South artifact	Nyanzian rhyolite artifact	169	1.70783	2.08127	1.52527	2.51506
Kanjera South artifact	Nyanzian rhyolite artifact	170	1.44454	2.15896	1.23203	2.19609
Kanjera South artifact	Nyanzian rhyolite artifact	295	1.34662	2.05331	1.2861	2.18085
Kanjera South artifact	Nyanzian rhyolite artifact	329	1.18106	1.4403	1.17261	2.17212
Kanjera South artifact	Nyanzian rhyolite artifact	388	1.19381	1.55974	1.19486	2.12102
Kanjera South artifact	Nyanzian rhyolite artifact	439	1.5931	1.59481	1.2398	2.17703
Kanjera South artifact	Nyanzian rhyolite artifact	510	1.21978	1.58188	1.17773	2.01361
Kanjera South artifact	Nyanzian rhyolite artifact	538	1.44598	1.79958	1.18908	2.12063
Kanjera South artifact	Nyanzian rhyolite artifact	583	1.28922	1.79958	1.18908	2.12063
Kanjera South artifact	Nyanzian rhyolite artifact	597	1.37004	1.52632	1.11317	1.99864
Kanjera South artifact	Nyanzian rhyolite artifact	695	1.19451	1.53157	1.15557	1.93214
Kanjera South artifact	Nyanzian rhyolite artifact	1025	1.36936	2.29462	1.45798	2.40302
Kanjera South artifact	Nyanzian rhyolite artifact	1108	1.47856	1.94229	1.27818	2.20184
Kanjera South artifact	Nyanzian rhyolite artifact	1114	1.41897	1.52741	1.16227	2.04859
Kanjera South artifact	Nyanzian rhyolite artifact	1152	1.71097	1.82478	1.61746	2.48838
Kanjera South artifact	Nyanzian rhyolite artifact	1348	1.72574	1.98024	1.85282	2.40132
Kanjera South artifact	Nyanzian rhyolite artifact	1406	1.46841	2.43559	1.15716	2.12174
Kanjera South artifact	Nyanzian rhyolite artifact	1424	1.59362	1.55675	1.22682	2.14998
Kanjera South artifact	Nyanzian rhyolite artifact	1437	1.44951	1.58991	1.21818	2.09407
Kanjera South artifact	Nyanzian rhyolite artifact	1496	1.59959	1.67131	1.21777	2.04908
Kanjera South artifact	Nyanzian rhyolite artifact	1503	1.63982	1.72322	1.25236	2.4133
Kanjera South artifact	Nyanzian rhyolite artifact	1687	1.84521	1.58759	1.13301	2.05024
Kanjera South artifact	Nyanzian rhyolite artifact	1838	1.68018	2.22285	1.48576	2.43673
Kanjera South artifact	Nyanzian rhyolite artifact	1876	1.65203	2.19113	1.46451	2.38612
Kanjera South artifact	Nyanzian rhyolite artifact	2056	1.53221	2.37601	1.51727	2.58982
Kanjera South artifact	Nyanzian rhyolite artifact	2161	1.50519	2.27764	1.33576	2.17888
Kanjera South artifact	Nyanzian rhyolite artifact	2246	1.68994	2.21033	1.50794	2.42205
Kanjera South artifact	Nyanzian rhyolite artifact	2321	1.21289	1.59027	1.15524	2.00038
Kanjera South artifact	Nyanzian rhyolite artifact	2335	1.33098	1.75784	1.18915	2.02326
Kanjera South artifact	Nyanzian rhyolite artifact	2351	1.95976	2.23319	1.38411	2.34266
Kanjera South artifact	Nyanzian rhyolite artifact	3121	1.37976	1.70588	1.17919	2.05292
Kanjera South artifact	Nyanzian rhyolite artifact	3175	1.32593	1.63951	1.19432	2.15498
Kanjera South artifact	Nyanzian rhyolite artifact	3189	1.43798	1.7078	1.17696	2.04192
Kanjera South artifact	Nyanzian rhyolite artifact	3243	1.2048	1.70394	1.23292	2.22253
Kanjera South artifact	Nyanzian rhyolite artifact	3598	1.6476	2.20236	1.60335	2.39769
Kanjera South artifact	Nyanzian rhyolite artifact	3628	1.96485	1.86342	1.50331	2.3814
Kanjera South artifact	Nyanzian rhyolite artifact	3701	1.18307	2.04919	1.39418	2.34809
Kanjera South artifact	Nyanzian rhyolite artifact	3779	1.71211	2.23216	1.1943	2.17923
Kanjera South artifact	Nyanzian rhyolite artifact	3969	1.32079	1.66943	1.23839	2.05471
Kanjera South artifact	Nyanzian rhyolite artifact	3991	1.12227	1.52108	1.14992	2.18458
Kanjera South artifact	Nyanzian rhyolite artifact	4041	1.25865	1.59773	1.1246	1.98889
Kanjera South artifact	Nyanzian rhyolite artifact	4111	1.32524	1.64857	1.15518	2.01765
Kanjera South artifact	Nyanzian rhyolite artifact	4125	1.44259	1.63794	1.18956	2.04259
Kanjera South artifact	Nyanzian rhyolite artifact	4246	1.54862	1.95545	1.39193	2.4091
Kanjera South artifact	Nyanzian rhyolite artifact	4339	1.71365	2.07856	1.44854	2.38093
Kanjera South artifact	Nyanzian rhyolite artifact	4446	1.58409	2.17643	1.28886	2.26618
Kanjera South artifact	Nyanzian rhyolite artifact	4678	1.33107	2.13636	1.15655	2.03901
Kanjera South artifact	Nyanzian rhyolite artifact	4680	1.61485	2.02302	1.56967	2.53776
Kanjera South artifact	Nyanzian rhyolite artifact	4722	1.61985	2.33734	1.26667	2.15705
Kanjera South artifact	Nyanzian rhyolite artifact	4786	1.5333	1.69043	1.16901	2.11968
Kanjera South artifact	Nyanzian rhyolite artifact	4789	1.20686	2.16618	1.35702	2.24433
Kanjera South artifact	Nyanzian rhyolite artifact	4809	1.39179	1.53523	1.1835	2.08218
Kanjera South artifact	Nyanzian rhyolite artifact	4987	1.34339	2.30385	1.25624	2.16312
Kanjera South artifact	Nyanzian rhyolite artifact	4991	1.14593	2.26494	1.20794	2.19186
Kanjera South artifact	Nyanzian rhyolite artifact	4991	1.52884	2.26494	1.20794	2.19186
Kanjera South artifact	Nyanzian rhyolite artifact	5051	1.41203	1.63038	1.16978	2.06082
Kanjera South artifact	Nyanzian rhyolite artifact	5071	1.71022	1.85642	1.5421	2.30854
Kanjera South artifact	Nyanzian rhyolite artifact	5103	1.85103	1.69237	1.78619	2.46516
Kanjera South artifact	Nyanzian rhyolite artifact	5160	1.25756	1.47928	1.15432	1.97339
Kanjera South artifact	Nyanzian rhyolite artifact	5173	1.62389	1.9256	1.61833	2.59863
Kanjera South artifact	Nyanzian rhyolite artifact	5220	1.5394	1.89817	1.20741	2.09859
Kanjera South artifact	Nyanzian rhyolite artifact	5279	1.41603	1.60755	1.12145	1.9764
Kanjera South artifact	Nyanzian rhyolite artifact	5345	1.21448	1.62084	1.1705	2.07252
Kanjera South artifact	Nyanzian rhyolite artifact	5369	1.36629	1.65876	1.19275	2.05015
Kanjera South artifact	Nyanzian rhyolite artifact	5490	1.23814	1.59731	1.22126	2.05941
Kanjera South artifact	Nyanzian rhyolite artifact	5548	1.79331	2.75262	1.34882	2.10733
Kanjera South artifact	Nyanzian rhyolite artifact	5737	1.52141	1.84515	1.23559	2.06436
Kanjera South artifact	Nyanzian rhyolite artifact	5806	1.48589	1.54992	1.16048	2.00202
Kanjera South artifact	Nyanzian rhyolite artifact	5892	1.2788	1.81374	1.14843	1.96704
Kanjera South artifact	Nyanzian rhyolite artifact	5936	1.19263	1.59672	1.14504	1.95482
Kanjera South artifact	Nyanzian rhyolite artifact	5939	1.35345	1.6151	1.17493	2.11353
Kanjera South artifact	Nyanzian rhyolite artifact	5971	1.29634	1.68992	1.22972	2.05857
Kanjera South artifact	Nyanzian rhyolite artifact	5974	1.67917	2.00122	1.21205	2.10199
Kanjera South artifact	Nyanzian rhyolite artifact	5998	1.35326	1.60019	1.2001	2.09202
Kanjera South artifact	Nyanzian rhyolite artifact	6044	1.33644	1.54517	1.20201	2.00465
Kanjera South artifact	Nyanzian rhyolite artifact	6076	1.37536	1.76548	1.20689	2.1304
Kanjera South artifact	Nyanzian rhyolite artifact	6258	1.28541	2.4515	1.14764	1.98754
Kanjera South artifact	Nyanzian rhyolite artifact	6276	1.50908	1.76584	1.2368	2.03406
Kanjera South artifact	Nyanzian rhyolite artifact	6301	1.3069	1.60035	1.18811	2.01709
Kanjera South artifact	Nyanzian rhyolite artifact	6386	1.33147	1.74521	1.15081	2.12718
Kanjera South artifact	Nyanzian rhyolite artifact	6420	1.29714	1.72396	1.16481	2.00536
Kanjera South artifact	Nyanzian rhyolite artifact	6448	1.75798	2.2249	1.50629	2.42697
Kanjera South artifact	Nyanzian rhyolite artifact	6499	1.5095	1.68714	1.20322	2.10866
Kanjera South artifact	Nyanzian rhyolite artifact	6509	1.5026	1.59464	1.22745	2.13643
Kanjera South artifact	Nyanzian rhyolite artifact	6530	1.37442	1.53558	1.13194	2.02464
Kanjera South artifact	Nyanzian rhyolite artifact	6554	1.39765	1.55549	1.17697	1.97624
Kanjera South artifact	Nyanzian rhyolite artifact	6572	2.50851	2.3542	1.71304	2.56497
Kanjera South artifact	Nyanzian rhyolite artifact	6584	1.37962	2.19804	1.17302	2.13496
Kanjera South artifact	Nyanzian rhyolite artifact	6658	1.44261	1.84169	1.18686	2.09935
Kanjera South artifact	Nyanzian rhyolite artifact	6782	1.75916	1.9137	1.6621	2.62244
Kanjera South artifact	Nyanzian rhyolite artifact	6901	1.20563	1.97464	1.20946	2.24222
Kanjera South artifact	Nyanzian rhyolite artifact	7124	1.45242	1.88203	1.13433	2.04871
Kanjera South artifact	Nyanzian rhyolite artifact	7436	1.21572	2.52449	1.24693	2.15911
Kanjera South artifact	Nyanzian rhyolite artifact	7437	1.3239	1.53312	1.19618	2.08388
Kanjera South artifact	Nyanzian rhyolite artifact	7605	1.35427	1.67232	1.19188	2.0033
Kanjera South artifact	Nyanzian rhyolite artifact	7619	1.5629	1.85395	1.26579	2.07352
Kanjera South artifact	Nyanzian rhyolite artifact	7681	1.45416	1.70587	1.1656	2.04353
Kanjera South artifact	Nyanzian rhyolite artifact	7763	1.66423	2.16188	1.42195	2.15412
Kanjera South artifact	Nyanzian rhyolite artifact	7802	1.38883	2.16488	1.29563	2.34367
Kanjera South artifact	Nyanzian rhyolite artifact	7848	1.24759	1.66878	1.1764	2.06868
Kanjera South artifact	Nyanzian rhyolite artifact	8142	1.16553	1.5493	1.14117	1.96689
Kanjera South artifact	Nyanzian rhyolite artifact	8238	1.75117	1.91055	1.29097	2.31113
Kanjera South artifact	Nyanzian rhyolite artifact	8291	1.47117	1.58794	1.18639	2.01637
Kanjera South artifact	Nyanzian rhyolite artifact	8296	1.58863	1.70508	1.21478	2.14142
Kanjera South artifact	Nyanzian rhyolite artifact	8355	1.28445	1.66162	1.19667	2.03752
Kanjera South artifact	Nyanzian rhyolite artifact	8598	1.57443	1.60484	1.15285	2.03115
Kanjera South artifact	Nyanzian rhyolite artifact	8644	1.46254	2.14274	1.22266	2.04873
Kanjera South artifact	Nyanzian rhyolite artifact	8668	1.44016	1.53275	1.14489	2.0011
Kanjera South artifact	Nyanzian rhyolite artifact	8727	1.76584	2.55159	1.54011	2.52418
Kanjera South artifact	Nyanzian rhyolite artifact	8919	1.39042	1.53488	1.16307	2.00453
Kanjera South artifact	Nyanzian rhyolite artifact	9019	1.45384	2.05646	1.2176	2.2966
Kanjera South artifact	Nyanzian rhyolite artifact	9912	1.55448	1.62588	1.2412	2.14801
Kanjera South artifact	Nyanzian rhyolite artifact	10000	1.61836	1.71226	1.19719	2.14083
Kanjera South artifact	Nyanzian rhyolite artifact	10016	1.17513	1.82225	1.14295	1.94208
Kanjera South artifact	Nyanzian rhyolite artifact	10069	1.4892	1.96504	1.1886	2.02792
Kanjera South artifact	Nyanzian rhyolite artifact	10071	1.41075	2.04404	1.64438	2.59589
Kanjera South artifact	Nyanzian rhyolite artifact	10500	1.27711	1.5703	1.15099	2.08785
Kanjera South artifact	Nyanzian rhyolite artifact	10539	1.46956	1.5853	1.18056	2.05234
Kanjera South artifact	Nyanzian rhyolite artifact	10565	1.20302	1.66257	1.22417	2.10571
Kanjera South artifact	Nyanzian rhyolite artifact	10685	1.44972	1.59641	1.24174	2.06774
Kanjera South artifact	Nyanzian rhyolite artifact	10690	1.42148	2.57827	1.43395	2.55413
Kanjera South artifact	Nyanzian rhyolite artifact	10747	1.43582	1.93066	1.4681	2.39996
Kanjera South artifact	Nyanzian rhyolite artifact	10761	1.52678	1.50642	1.18617	2.01179
Kanjera South artifact	Nyanzian rhyolite artifact	10800	1.67168	2.26495	1.50405	2.44749
Kanjera South artifact	Nyanzian rhyolite artifact	10869	1.61641	1.66703	1.18418	2.09106
Kanjera South artifact	Nyanzian rhyolite artifact	10986	1.38011	1.65521	1.19199	2.07236
Kanjera South artifact	Nyanzian rhyolite artifact	11019	1.4343	1.64631	1.29519	2.17271
Kanjera South artifact	Nyanzian rhyolite artifact	11031	1.2289	1.62592	1.16267	2.04034
Kanjera South artifact	Nyanzian rhyolite artifact	11055	1.72378	2.52356	1.59574	2.57993
Kanjera South artifact	Nyanzian rhyolite artifact	11085	1.85515	2.88837	1.24502	2.40033
Kanjera South artifact	Nyanzian rhyolite artifact	11334	1.38265	2.19095	1.48523	2.39602
Kanjera South artifact	Nyanzian rhyolite artifact	11372	1.69967	2.2035	1.43141	2.37579
Kanjera South artifact	Nyanzian rhyolite artifact	11411	1.5299	1.55453	1.15234	1.96699
Kanjera South artifact	Nyanzian rhyolite artifact	11444	1.51367	1.65133	1.71158	2.40707
Kanjera South artifact	Nyanzian rhyolite artifact	11534	1.60017	2.14735	1.16061	2.17191
Kanjera South artifact	Nyanzian rhyolite artifact	11622	1.36314	1.65827	1.22846	2.09107
Kanjera South artifact	Nyanzian rhyolite artifact	11674	1.75312	1.8822	1.27264	2.03796
Kanjera South artifact	Nyanzian rhyolite artifact	11702	1.35028	1.61656	1.12889	2.03879
Kanjera South artifact	Nyanzian rhyolite artifact	11788	1.36369	1.70676	1.26654	2.25224
Kanjera South artifact	Nyanzian rhyolite artifact	11821	1.36145	1.52832	1.17602	2.03587
Kanjera South artifact	Nyanzian rhyolite artifact	11974	1.1998	1.60783	1.21811	1.9738
Kanjera South artifact	Nyanzian rhyolite artifact	12129	1.19208	1.71373	1.1355	2.04036
Kanjera South artifact	Nyanzian rhyolite artifact	12150	1.47084	1.62967	1.13808	1.983
Kanjera South artifact	Nyanzian rhyolite artifact	12331	1.85972	2.09717	1.32839	2.27717
Kanjera South artifact	Nyanzian rhyolite artifact	12341	1.36955	1.58457	1.13004	2.06516
Kanjera South artifact	Nyanzian rhyolite artifact	12618	1.65818	1.84375	1.67234	2.44482
Kanjera South artifact	Nyanzian rhyolite artifact	12804	1.51769	1.58949	1.1915	2.10604
Kanjera South artifact	Nyanzian rhyolite artifact	12895	1.37657	1.50762	1.17029	2.05533
Kanjera South artifact	Nyanzian rhyolite artifact	13021	1.19564	1.8883	1.27227	2.1829
Kanjera South artifact	Nyanzian rhyolite artifact	13086	1.52959	1.64382	1.20655	2.05023
Kanjera South artifact	Nyanzian rhyolite artifact	13112	1.45473	1.66181	1.15705	2.08027
Kanjera South artifact	Nyanzian rhyolite artifact	13493	1.37526	1.51403	1.17935	2.05148
Kanjera South artifact	Nyanzian rhyolite artifact	13507	1.16205	2.04231	1.35421	2.30127
Kanjera South artifact	Nyanzian rhyolite artifact	13850	1.64538	1.72644	1.19358	2.25437
Kanjera South artifact	Nyanzian rhyolite artifact	14001	1.22476	3.16303	1.38546	2.20997
Kanjera South artifact	Nyanzian rhyolite artifact	14181	1.63546	2.18726	1.47285	2.4295
Kanjera South artifact	Nyanzian rhyolite artifact	14220	1.70428	1.66984	1.17692	2.03857
Kanjera South artifact	Nyanzian rhyolite artifact	14403	1.57464	2.06994	1.48439	2.46132
Kanjera South artifact	Nyanzian rhyolite artifact	14617	1.30275	1.42412	1.14972	1.97398
Kanjera South artifact	Nyanzian rhyolite artifact	14663	1.61332	1.68923	1.17629	2.04279
Kanjera South artifact	Nyanzian rhyolite artifact	14785	1.42648	1.52688	1.13028	2.07443
Kanjera South artifact	Nyanzian rhyolite artifact	14819	1.50604	1.47312	1.16851	1.99716
Kanjera South artifact	Nyanzian rhyolite artifact	14960	1.29711	1.52433	1.12908	2.01094
Kanjera South artifact	Nyanzian rhyolite artifact	15216	1.8436	2.30184	1.31319	2.29493
Kanjera South artifact	Nyanzian rhyolite artifact	15338	1.29893	1.51406	1.12824	1.95221
Kanjera South artifact	Nyanzian rhyolite artifact	15599	1.75299	1.76367	1.21408	2.13981
Kanjera South artifact	Nyanzian rhyolite artifact	15686	1.29347	1.55586	1.20081	2.03709
Kanjera South artifact	Nyanzian rhyolite artifact	15747	1.19835	1.7826	1.38796	2.38344
Kanjera South artifact	Nyanzian rhyolite artifact	16116	1.59555	2.30184	1.31319	2.29493
Kanjera South artifact	Nyanzian rhyolite artifact	16655	1.37557	2.0702	1.15854	2.12616
Kanjera South artifact	Nyanzian rhyolite artifact	17040	1.32041	1.49211	1.16855	2.06849
Kanjera South artifact	Nyanzian rhyolite artifact	17630	1.58424	2.20374	1.20585	2.08127
Kanjera South artifact	Nyanzian rhyolite artifact	18145	1.42771	1.66129	1.17118	2.18176
Kanjera South artifact	Nyanzian rhyolite artifact	18315	1.83789	2.81931	1.2775	2.29314
Kanjera South artifact	Nyanzian rhyolite artifact	18608	1.31726	1.60188	1.1698	2.00807
Kanjera South artifact	Nyanzian rhyolite artifact	18736	1.16317	2.62475	1.17669	1.99015
Kanjera South artifact	Nyanzian rhyolite artifact	18917	1.37416	1.51446	1.15848	1.98999
Kanjera South artifact	Nyanzian rhyolite artifact	19072	1.46598	1.53324	1.17833	2.09317
Kanjera South artifact	Nyanzian rhyolite artifact	19491	1.59591	2.22599	1.48772	2.56868
Kanjera South artifact	Nyanzian rhyolite artifact	19536	1.47953	1.67	1.17113	2.00527
Kanjera South artifact	Nyanzian rhyolite artifact	19562	1.61597	2.59332	1.39342	2.33567
Kanjera South artifact	Nyanzian rhyolite artifact	19679	1.5815	1.50355	1.17622	2.00115
Kanjera South artifact	Nyanzian rhyolite artifact	19829	1.64582	2.02918	1.6171	2.63289
Kanjera South artifact	Nyanzian rhyolite artifact	19899	1.49189	1.858	1.26693	2.14814
Kanjera South artifact	Nyanzian rhyolite artifact	20464	1.57611	1.99943	1.25694	2.07452
Kanjera South artifact	Nyanzian rhyolite artifact	20798	1.493	1.75924	1.18585	2.12843
Kanjera South artifact	Nyanzian rhyolite artifact	20850	1.31539	1.69396	1.17071	1.95944
Kanjera South artifact	Nyanzian rhyolite artifact	20874	1.67565	1.80329	1.21758	2.24384
Kanjera South artifact	Nyanzian rhyolite artifact	20943	1.40357	1.61886	1.16058	2.01323
Kanjera South artifact	Nyanzian rhyolite artifact	20961	1.49168	1.50684	1.14361	2.01426
Kanjera South artifact	Nyanzian rhyolite artifact	21043	1.22441	1.84179	1.20763	2.07765
Kanjera South artifact	Nyanzian rhyolite artifact	21080	1.6291	2.22752	1.4658	2.3912
Kanjera South artifact	Nyanzian rhyolite artifact	21238	1.46356	1.48467	1.17362	2.05919
Kanjera South artifact	Nyanzian rhyolite artifact	21397	1.23804	1.53887	1.18374	1.98398
Kanjera South artifact	Nyanzian rhyolite artifact	21431	1.66624	1.64171	1.21767	2.14155
Kanjera South artifact	Nyanzian rhyolite artifact	21829	1.36762	1.6825	1.15255	2.11742
Kanjera South artifact	Nyanzian rhyolite artifact	22032	1.17085	2.9547	1.14828	2.04509
Kanjera South artifact	Nyanzian rhyolite artifact	22130	1.36173	1.5215	1.19661	2.02468
Kanjera South artifact	Nyanzian rhyolite artifact	22864	1.38934	2.19915	1.16409	2.07325
Kanjera South artifact	Nyanzian rhyolite artifact	23428	1.22405	1.54379	1.27972	2.18183
Kanjera South artifact	Nyanzian rhyolite artifact	24054	1.3007	1.55199	1.1109	1.96984
Kanjera South artifact	Nyanzian rhyolite artifact	24093	1.79093	2.16052	1.31372	2.28486
Kanjera South artifact	Nyanzian rhyolite artifact	24259	1.39083	1.50571	1.13481	2.05806
Kanjera South artifact	Nyanzian rhyolite artifact	24521	2.1013	1.81109	1.74159	2.87011
Kanjera South artifact	Nyanzian rhyolite artifact	24526	1.58345	1.88861	1.19893	2.12525
Kanjera South artifact	Nyanzian rhyolite artifact	24588	1.47871	1.67141	1.16544	2.04232
Kanjera South artifact	Nyanzian rhyolite artifact	23B	1.45634	1.51776	1.16139	2.01626
Kanjera South artifact	Nyanzian rhyolite artifact	5R	1.15553	2.87469	1.28947	2.34105
Kanjera South artifact	Nyanzian rhyolite artifact	ARA--I	1.3669	1.6299	1.13167	1.99473
Kanjera South artifact	Nyanzian rhyolite artifact	ARA--N	1.34453	2.08032	1.1796	2.12072
Kanjera South artifact	Nyanzian rhyolite artifact	ARA17AA	1.49207	1.76529	1.22203	2.06494
Kanjera South artifact	Nyanzian rhyolite artifact	ARA17AB	1.71582	1.83791	1.67379	2.37828
Kanjera South artifact	Nyanzian rhyolite artifact	ARA18AA	1.31478	1.57129	1.1557	1.98436
Kanjera South artifact	Nyanzian rhyolite artifact	ARA20AA	1.43543	1.66157	1.17965	2.03614
Kanjera South artifact	Nyanzian rhyolite artifact	ARA24BB	1.45453	1.78671	1.15549	2.03281
Kanjera South artifact	Nyanzian rhyolite artifact	ARA25AA	1.44543	1.59382	1.14877	2.02731
Kanjera South artifact	Nyanzian rhyolite artifact	ARA25AB	1.21406	1.64859	1.16512	2.03397
Kanjera South artifact	Nyanzian rhyolite artifact	ARA45AG	1.15091	1.79421	1.19826	2.0479
Kanjera South artifact	Nyanzian rhyolite artifact	ARA47AC	1.51334	1.83219	1.21597	2.06662
Kanjera South artifact	Nyanzian rhyolite artifact	ARA49AM	1.20263	1.9218	1.18839	2.04755
Kanjera South artifact	Nyanzian rhyolite artifact	ARA50AG	1.25317	2.11856	1.15446	2.03518
Kanjera South artifact	Nyanzian rhyolite artifact	ARA50AI	1.47428	1.68209	1.18211	2.03609
Kanjera South artifact	Nyanzian rhyolite artifact	ARA52AA	1.59732	2.53528	1.51958	2.47581
Kanjera South artifact	Nyanzian rhyolite artifact	ARA55AF	1.69542	2.19013	1.21807	2.1374
Kanjera South artifact	Nyanzian rhyolite artifact	ARA55AM	1.20919	1.57914	1.15008	1.9941
Kanjera South artifact	Nyanzian rhyolite artifact	ARA57AB	1.33658	1.75929	1.24274	2.06691
Kanjera South artifact	Nyanzian rhyolite artifact	ARA57AG	1.77464	1.79479	1.53586	2.51831
Kanjera South artifact	Nyanzian rhyolite artifact	ARA57AN	1.29155	1.71595	1.15364	1.99504
Kanjera South artifact	Nyanzian rhyolite artifact	ARA59AD	1.38428	1.80064	1.13887	2.03438
Kanjera South artifact	Nyanzian rhyolite artifact	ARA63AB	1.23508	1.89028	1.14803	2.03354
Kanjera South artifact	Nyanzian rhyolite artifact	ARA63AI	1.22274	1.64563	1.12651	1.94335
Kanjera South artifact	Nyanzian rhyolite artifact	ARA63AP	1.39415	1.76814	1.19011	2.02386
Kanjera South artifact	Nyanzian rhyolite artifact	ARA63AR	1.23096	1.77939	1.15717	2.02546
Kanjera South artifact	Nyanzian rhyolite artifact	ARA63AV	1.35659	2.00133	1.17443	2.10816
Kanjera South artifact	Nyanzian rhyolite artifact	ARA63AW	1.51329	2.08636	1.40583	2.43801
Kanjera South artifact	Nyanzian rhyolite artifact	ARA65AC	1.3451	1.68387	1.26831	2.01314
Kanjera South artifact	Nyanzian rhyolite artifact	ARA68AB	1.32867	2.10121	1.24437	2.12741
Kanjera South artifact	Nyanzian rhyolite artifact	ARA69QA	2.00352	1.91464	1.21073	2.33107
Kanjera South artifact	Nyanzian rhyolite artifact	ARA79AA	1.30658	1.71228	1.14371	1.99322
Kanjera South artifact	Nyanzian rhyolite artifact	ARA85AB	1.19457	2.12277	1.15717	2.24123
Kanjera South artifact	Nyanzian rhyolite artifact	ARA85AD	1.32139	1.67699	1.15109	1.98638
Kanjera South artifact	Nyanzian rhyolite artifact	ARA85AJ	1.47568	1.86428	1.2441	2.08213
Kanjera South artifact	Nyanzian rhyolite artifact	ARA87AB	1.35367	1.62953	1.1741	2.1131
Kanjera South artifact	Nyanzian rhyolite artifact	ARB11BA	1.74006	1.99194	1.63549	2.55244
Kanjera South artifact	Nyanzian rhyolite artifact	ARB36BB	1.3968	2.09541	1.16715	2.04169
Kanjera South artifact	Nyanzian rhyolite artifact	ARD03DB	1.36281	1.72699	1.13992	2.01731
Kanjera South artifact	Nyanzian rhyolite artifact	ARD03DD	1.36082	1.5615	1.17247	1.95496
Kanjera South artifact	Nyanzian rhyolite artifact	ARD03DE	1.62576	1.86185	1.20093	2.07036
Kanjera South artifact	Nyanzian rhyolite artifact	ARD04DA	1.25569	1.74324	1.18235	2.05042
Kanjera South artifact	Nyanzian rhyolite artifact	ARD04DC	1.73554	2.04867	1.22054	2.14488
Kanjera South artifact	Nyanzian rhyolite artifact	ARD04DD	1.17828	1.8539	1.22392	2.0362
Kanjera South artifact	Nyanzian rhyolite artifact	ARD05DA	1.31426	1.47968	1.15771	1.95293
Kanjera South artifact	Nyanzian rhyolite artifact	ARD06DA	1.41099	1.75591	1.17324	2.08831
Kanjera South artifact	Nyanzian rhyolite artifact	ARD12DC	1.54379	2.09273	1.2299	2.15323
Kanjera South artifact	Nyanzian rhyolite artifact	ARD12DD	1.71054	2.21582	1.45982	2.32611
Kanjera South artifact	Nyanzian rhyolite artifact	ARD25DB	1.43939	1.81968	1.19227	2.00949
Kanjera South artifact	Nyanzian rhyolite artifact	ARD25DC	1.63436	1.68109	1.24211	2.07283
Kanjera South artifact	Nyanzian rhyolite artifact	ARD25DE	1.22541	1.48662	1.16152	1.94479
Kanjera South artifact	Nyanzian rhyolite artifact	ARE29EA	1.76955	1.83357	1.68406	2.39284
Kanjera South artifact	Nyanzian rhyolite artifact	D0621A	1.48106	1.75592	1.17413	1.9898
Kanjera South artifact	Nyanzian rhyolite artifact	E0625A	1.22715	1.48031	1.1556	2.0051
Kanjera South artifact	Nyanzian rhyolite artifact	F0621A	1.24043	1.73164	1.42484	2.34196
Kanjera South artifact	Nyanzian rhyolite artifact	F1013A	1.51186	1.96442	1.48591	2.35836
Kanjera South artifact	Nyanzian rhyolite artifact	F1240A	1.46359	1.57329	1.15403	2.01392
Kanjera South artifact	Nyanzian rhyolite artifact	F1345B	1.52802	1.91601	1.19469	2.15697
Kanjera South artifact	Nyanzian rhyolite artifact	F1440B	1.48741	1.47755	1.16215	2.04023
Kanjera South artifact	Nyanzian rhyolite artifact	F1448	1.60624	2.04902	1.48652	2.45416
Kanjera South artifact	Nyanzian rhyolite artifact	F1448D	1.51557	1.43998	1.16224	2.00475
Kanjera South artifact	Nyanzian rhyolite artifact	F1516A	1.43753	2.04374	1.18899	2.09227
Kanjera South artifact	Nyanzian rhyolite artifact	F1547B	1.39857	1.45512	1.14871	1.97209
Kanjera South artifact	Nyanzian rhyolite artifact	F1548A	1.41314	1.5011	1.12193	1.99994
Kanjera South artifact	Nyanzian rhyolite artifact	F1D49A	1.49435	1.70337	1.2357	2.02221
Kanjera South artifact	Nyanzian rhyolite artifact	G0619A	1.51134	1.74252	1.2103	2.00846
Kanjera South artifact	Nyanzian rhyolite artifact	G0639B	1.40225	1.5494	1.17251	2.02976
Kanjera South artifact	Nyanzian rhyolite artifact	G0808B	1.50199	2.2924	1.39352	2.34294
Kanjera South artifact	Nyanzian rhyolite artifact	G0940C	1.22384	1.65621	1.15231	2.01495
Kanjera South artifact	Nyanzian rhyolite artifact	G1050A	1.35864	1.7935	1.22302	2.00902
Kanjera South artifact	Nyanzian rhyolite artifact	G1230G	1.2492	1.62247	1.2759	2.07853
Kanjera South artifact	Nyanzian rhyolite artifact	G1232E	1.56269	1.70899	1.21922	2.12996
Kanjera South artifact	Nyanzian rhyolite artifact	G1244B	1.316	1.69227	1.21847	2.11754
Kanjera South artifact	Nyanzian rhyolite artifact	G1542B	1.31897	1.74428	1.17875	1.99665
Kanjera South artifact	Nyanzian rhyolite artifact	G1543A	1.82352	1.97804	1.26561	2.20239
Kanjera South artifact	Nyanzian rhyolite artifact	H0640A	1.24749	1.45994	1.13774	1.94229
Kanjera South artifact	Nyanzian rhyolite artifact	H0643A	1.42934	1.57869	1.17436	2.04102
Kanjera South artifact	Nyanzian rhyolite artifact	H0844C	1.3157	2.03011	1.5704	2.5473
Kanjera South artifact	Nyanzian rhyolite artifact	H0938A	1.28898	1.44662	1.16451	2.00667
Kanjera South artifact	Nyanzian rhyolite artifact	H0946A	1.35214	1.59073	1.16288	2.0581
Kanjera South artifact	Nyanzian rhyolite artifact	H1039A	1.69265	2.02153	1.29616	2.15826
Kanjera South artifact	Nyanzian rhyolite artifact	H1039AR	1.36479	1.60537	1.17347	2.0329
Kanjera South artifact	Nyanzian rhyolite artifact	H1237B	1.58986	1.78298	1.19525	2.10678
Kanjera South artifact	Nyanzian rhyolite artifact	H1239B	1.45421	1.71638	1.1609	1.98187
Kanjera South artifact	Nyanzian rhyolite artifact	H1330A	1.37805	1.70414	1.18556	2.09508
Kanjera South artifact	Nyanzian rhyolite artifact	H1339B	1.33367	1.43588	1.15501	1.97041
Kanjera South artifact	Nyanzian rhyolite artifact	H1426A	1.28147	1.55665	1.1537	2.04403
Kanjera South artifact	Nyanzian rhyolite artifact	I0846A	1.78778	2.35466	1.45616	2.22453
Kanjera South artifact	Nyanzian rhyolite artifact	J1029A	1.60954	1.6258	1.42004	2.42956
Kanjera South artifact	Nyanzian rhyolite artifact	J1120A	1.46661	1.85699	1.50216	2.52469
Kanjera South artifact	Nyanzian rhyolite artifact	J1338B	1.26872	1.65089	1.16573	2.01958
Kanjera South artifact	Nyanzian rhyolite artifact	J1724A	1.33941	1.50713	1.15576	1.96458
Kanjera South artifact	Nyanzian rhyolite artifact	J2009A	1.46074	1.67692	1.19234	1.98641
Kanjera South artifact	Nyanzian rhyolite artifact	J2109C	1.38955	1.60648	1.21265	2.02859
Kanjera South artifact	Nyanzian rhyolite artifact	J2119B	1.72951	2.45028	1.42331	2.38628
Kanjera South artifact	Nyanzian rhyolite artifact	J2130A	1.24083	1.50041	1.18009	1.9833
Kanjera South artifact	Nyanzian rhyolite artifact	J2215F	1.60444	1.6832	1.18441	2.07045
Kanjera South artifact	Nyanzian rhyolite artifact	K0334A	1.39171	1.54101	1.17902	2.09329
Kanjera South artifact	Nyanzian rhyolite artifact	K0336A	1.28925	1.74419	1.10646	1.97072
Kanjera South artifact	Nyanzian rhyolite artifact	K0415A	1.40357	1.72302	1.1782	2.01703
Kanjera South artifact	Nyanzian rhyolite artifact	K0420	1.28468	1.48629	1.17656	2.00735
Kanjera South artifact	Nyanzian rhyolite artifact	K042C	1.30263	1.46166	1.15183	2.00209
Kanjera South artifact	Nyanzian rhyolite artifact	K0518A	1.47456	1.71656	1.21537	2.08229
Kanjera South artifact	Nyanzian rhyolite artifact	K0718A	1.49134	1.6117	1.23539	2.00475
Kanjera South artifact	Nyanzian rhyolite artifact	K1013A	1.6968	1.82566	1.25947	2.13203
Kanjera South artifact	Nyanzian rhyolite artifact	K1018A	1.46926	1.75825	1.17497	2.15602
Kanjera South artifact	Nyanzian rhyolite artifact	K1129A	1.32617	1.47218	1.17207	1.98088
Kanjera South artifact	Nyanzian rhyolite artifact	K1223A	1.43636	1.74667	1.29579	2.06552
Kanjera South artifact	Nyanzian rhyolite artifact	K1323A	1.41404	2.57625	1.14045	1.97071
Kanjera South artifact	Nyanzian rhyolite artifact	K1523AB	1.5688	2.7936	1.15153	2.06312
Kanjera South artifact	Nyanzian rhyolite artifact	K2117D	1.18025	1.6912	1.11525	1.9504
Kanjera South artifact	Nyanzian rhyolite artifact	K2222A	1.17743	1.49181	1.13266	1.99826
Kanjera South artifact	Nyanzian rhyolite artifact	L0819A	1.4231	1.54239	1.18046	2.10313
Kanjera South artifact	Nyanzian rhyolite artifact	L1022A	1.43853	1.59245	1.25916	2.0195
Kanjera South artifact	Nyanzian rhyolite artifact	L1026A	1.37835	1.53362	1.16883	2.01176
Kanjera South artifact	Nyanzian rhyolite artifact	L1222A	1.34528	1.89448	1.51252	2.04243
Kanjera South artifact	Nyanzian rhyolite artifact	L1325A	1.16348	2.06409	1.21639	2.24038
Kanjera South artifact	Nyanzian rhyolite artifact	L1327A	1.51377	1.67382	1.21004	2.07573
Kanjera South artifact	Nyanzian rhyolite artifact	L1419A	1.55829	1.68072	1.21281	2.22094
Kanjera South artifact	Nyanzian rhyolite artifact	L1519A	1.30602	1.45822	1.09458	1.97587
Kanjera South artifact	Nyanzian rhyolite artifact	L1629A	1.52191	1.7631	1.20257	2.08699
Kanjera South artifact	Nyanzian rhyolite artifact	M0628A	1.58721	2.71421	1.25439	2.24364
Kanjera South artifact	Nyanzian rhyolite artifact	M0823A	1.20823	1.4584	1.13915	1.98529
Kanjera South artifact	Nyanzian rhyolite artifact	M1021A	1.37544	1.62282	1.15347	2.01656
Kanjera South artifact	Nyanzian rhyolite artifact	M1628A	1.23997	1.54576	1.12569	1.98492
Kanjera South artifact	Nyanzian rhyolite artifact	N0912A	1.30663	1.46973	1.13978	1.94731
Kanjera South artifact	Nyanzian rhyolite artifact	N1017A	1.85891	1.70241	1.27993	2.07569
Kanjera South artifact	Nyanzian rhyolite artifact	N1127	1.48332	1.60148	1.16653	2.05898
Kanjera South artifact	Nyanzian rhyolite artifact	N1424B	1.44521	1.73767	1.14897	1.98638
Kanjera South artifact	Nyanzian rhyolite artifact	N1426B	1.28413	1.60856	1.15558	2.13713
Kanjera South artifact	Nyanzian rhyolite artifact	N1428A	1.31266	1.59007	1.13335	2.03546
Kanjera South artifact	Nyanzian rhyolite artifact	N1428B	1.53086	1.67166	1.17581	2.03601
Kanjera South artifact	Nyanzian rhyolite artifact	O0426A	1.20297	1.66343	1.16082	2.00105
Kanjera South artifact	Nyanzian rhyolite artifact	O0516A	1.23961	1.65765	1.18834	2.11228
Kanjera South artifact	Nyanzian rhyolite artifact	O1024A	1.19628	1.59607	1.18708	2.01798
Kanjera South artifact	Nyanzian rhyolite artifact	P1018B	1.33229	1.53437	1.1538	2.00778
Kanjera South artifact	Nyanzian rhyolite artifact	P1025A	1.38534	1.65888	1.21954	2.03629
Kanjera South artifact	Nyanzian rhyolite artifact	Q1229A	1.25383	1.55996	1.18096	2.10562
Kanjera South artifact	Nyanzian rhyolite artifact	Q1230G	1.44692	1.62247	1.2759	2.07853
Kanjera South artifact	Nyanzian rhyolite artifact	R09B21A	1.53704	2.26296	1.46402	2.38755
Kanjera South artifact	Nyanzian rhyolite artifact	S1017A	1.69363	1.64069	1.18928	2.08423
Kanjera South artifact	Nyanzian rhyolite artifact	S1229A	1.44304	1.67949	1.18433	2.02837
Nyayanga artifact	Bukoban quartzite	16	0.816241	1.39358	1.0693	1.70757
Nyayanga artifact	Bukoban quartzite	42	0.816241	1.07954	1.16227	1.50461
Nyayanga artifact	Bukoban quartzite	42	0.816241	1.07954	1.16227	1.50461
Nyayanga artifact	Bukoban quartzite	47		0.880814	1.03862
Nyayanga artifact	Bukoban quartzite	47		0.880814	1.03862
Nyayanga artifact	Bukoban quartzite	67	0.733197	1.25261	1.05423	1.60595
Nyayanga artifact	Bukoban quartzite	97	1.13893	1.22814	1.13767	1.63508
Nyayanga artifact	Bukoban quartzite	103	0.790285	1.46479	1.32899	1.67284
Nyayanga artifact	Bukoban quartzite	126	0.701568	1.11361	1.18554	1.9914
Nyayanga artifact	Bukoban quartzite	166	1.56312	1.60141	1.53314	2.44722
Nyayanga artifact	Bukoban quartzite	318		1.11361	1.0693	1.66238
Nyayanga artifact	Bukoban quartzite	334	0.733197	1.17464	1.05423	1.58749
Nyayanga artifact	Bukoban quartzite	372		1.72965	1.2388	1.53403
Nyayanga artifact	Bukoban quartzite	480	0.733197	1.17464	1.15014	2.16826
Nyayanga artifact	Bukoban quartzite	485	0.840733	1.63225	1.09795	1.73078
Nyayanga artifact	Bukoban quartzite	701	0.816241	1.09691	1.13767	1.69793
Nyayanga artifact	Bukoban quartzite	764		1.27577	1.49038	1.53403
Nyayanga artifact	Bukoban quartzite	776		0.880814	1.03862	1.38238
Nyayanga artifact	Bukoban quartzite	997	0.840733	0.957607	1.09795	1.94704
Nyayanga artifact	Bukoban quartzite	1080	1.35965	1.47914	1.20763	1.73973
Nyayanga artifact	Bukoban quartzite	1388			1.05423
Nyayanga artifact	Bukoban quartzite	1556	0.840733	1.46479	1.59472	2.12672
Nyayanga artifact	Bukoban quartzite	1667		0.880814	1.03862	1.31723
Nyayanga artifact	Bukoban quartzite	NY12-56	0.840733	1.88474	1.13767	1.83835
Nyayanga artifact	Bukoban quartzite	NY12-57	0.762679	0.957607	1.03862	1.38238
Nyayanga artifact	Bukoban quartzite	NY12-59B	0.701568	0.957607	1.08386	1.35102
Nyayanga artifact	Bukoban quartzite	NY12-60	0.733197	0.933487	1.05423	1.77379
Nyayanga artifact	Bukoban quartzite	NY12-61	0.733197	0.957607	1.05423	1.55485
Nyayanga artifact	Bukoban quartzite	NY12-62	0.762679	1.04258	1.08386	1.63508
Nyayanga artifact	Bukoban quartzite	NY12-67	0.733197	1.55654	1.09795	1.68806
Nyayanga artifact	Bukoban quartzite	NY12-68	0.733197	1.26435	1.0693	1.68806
Nyayanga artifact	Bukoban quartzite	NY12-70	0.96426	1.1452	1.26788	1.87552
Nyayanga artifact	Bukoban quartzite	NY12-73	0.733197	1.27577	1.54814	1.717
Nyayanga artifact	Bukoban quartzite	NY12-76	0.816241	1.20222	1.05423	1.71231
Nyayanga artifact	Bukoban quartzite	NY15-108	0.863917	1.12969	1.05423	1.62366
Nyayanga artifact	Bukoban quartzite	NY15-111	0.701568	1.71759	1.03862	1.51215
Nyayanga artifact	Bukoban quartzite	NY15-113	0.762679	1.28691	1.09795	1.72165
Nyayanga artifact	Bukoban quartzite	NY15-134	0.762679	1.49304	1.05423	1.64068
Nyayanga artifact	Bukoban quartzite	NY15-149	0.762679	1.12969	1.16227	1.68806
Nyayanga artifact	Bukoban quartzite	NY15-45	0.885926	1.04258	1.17406	1.85564
Nyayanga artifact	Bukoban quartzite	NY15-55	0.762679	1.09691	1.13767	1.73528
Nyayanga artifact	Bukoban quartzite	NY15-66	0.762679	1.32879	1.18554	1.67284
Nyayanga artifact	Bukoban quartzite	NY15-67	0.840733	1.21537	1.21827	1.70278
Nyayanga artifact	Bukoban quartzite	NY15-90	0.762679	1.22814	1.17406	1.7485
Nyayanga artifact	Bukoban quartzite	NY16-101	0.840733	1.22814	1.0693	1.57473
Nyayanga artifact	Bukoban quartzite	NY16-105	0.885926	1.67925	1.36791	2.39954
Nyayanga artifact	Bukoban quartzite	NY16-108	0.733197	1.30835	1.15014	1.66764
Nyayanga artifact	Bukoban quartzite	NY16-117	0.762679	1.28691	1.2388	1.7859
Nyayanga artifact	Bukoban quartzite	NY16-119	0.863917	1.06145	1.0693	1.61784
Nyayanga artifact	Bukoban quartzite	NY16-120	0.790285	1.21537	1.05423	1.72165
Nyayanga artifact	Bukoban quartzite	NY16-127	0.790285	1.17464	1.05423	1.65167
Nyayanga artifact	Bukoban quartzite	NY16-128	0.863917	1.11361	1.05423	1.71231
Nyayanga artifact	Bukoban quartzite	NY16-129	1.15076	1.06145	1.0693	1.58749
Nyayanga artifact	Bukoban quartzite	NY16-134	0.762679	1.39358	1.05423	1.77786
Nyayanga artifact	Bukoban quartzite	NY16-164		1.67925	1.05423	1.61194
Nyayanga artifact	Bukoban quartzite	NY16-166	0.840733	2.60744	1.29513	1.79768
Nyayanga artifact	Bukoban quartzite	NY16-17	0.762679	1.45743	1.05423	1.65706
Nyayanga artifact	Bukoban quartzite	NY16-170		1.07954	1.09795	1.56158
Nyayanga artifact	Bukoban quartzite	NY16-24	0.701568	1.26435	1.03862	1.52686
Nyayanga artifact	Bukoban quartzite	NY16-32	1.28081	1.66567	1.1116	1.51215
Nyayanga artifact	Bukoban quartzite	NY16-34	0.96426	1.12969	1.2584	1.74414
Nyayanga artifact	Bukoban quartzite	NY16-36	0.733197	0.957607	1.03862	1.59373
Nyayanga artifact	Bukoban quartzite	NY16-37	0.733197	1.17464	1.0693	1.54802
Nyayanga artifact	Bukoban quartzite	NY16-38	0.885926	1.02284	1.05423	1.78986
Nyayanga artifact	Bukoban quartzite	NY16-39	1.48416	1.43457	1.08386	1.75282
Nyayanga artifact	Bukoban quartzite	NY16-52	0.816241	1.18865	1.27715	1.75709
Nyayanga artifact	Bukoban quartzite	NY16-70	1.28081	1.16017	1.1116	1.64621
Nyayanga artifact	Bukoban quartzite	NY16-87	0.762679	1.22814	1.32899	1.66238
Nyayanga artifact	Bukoban quartzite	NY16-88	1.07445	1.06145	1.05423	1.67797
Nyayanga artifact	Bukoban quartzite	NY16-92	0.816241	0.980458	1.05423	1.59373
Nyayanga artifact	Bukoban quartzite	NY16-93	0.816241	1.22814	1.22866	1.81291
Nyayanga artifact	Bukoban quartzite	NY17-123	0.863917	0.957607	1.09795	1.65167
Nyayanga artifact	Bukoban quartzite	NY17-19	0.701568	1.21537	1.30384	1.69302
Nyayanga artifact	Bukoban quartzite	NY17-28	0.906874	1.3483	1.24871	1.66238
Nyayanga artifact	Bukoban quartzite	NY17-31		0.880814	1.03862
Nyayanga artifact	Bukoban quartzite	NY17-46	0.701568	1.07954	1.55787	1.75709
Nyayanga artifact	Bukoban quartzite	NY17-49	0.733197	1.20222	1.479	1.85902
Nyayanga artifact	Bukoban quartzite	NY17-52	0.701568	0.907949	1.0693	1.36173
Nyayanga artifact	Bukoban quartzite	NY17-6	0.701568	1.06145	1.16227	1.74414
Nyayanga artifact	Bukoban quartzite	NY17-7	0.701568	0.980458	1.1116	1.70278
Nyayanga artifact	Bukoban quartzite	NY17-74	0.762679	1.11361	1.13767	1.74414
Nyayanga artifact	Bukoban quartzite	NY17-82	0.733197	1.22814	1.41044	1.9839
Nyayanga artifact	Bukoban quartzite	NY18-1	0.906874	1.00217	1.05423	1.71231
Nyayanga artifact	Bukoban quartzite	NY18-14	0.816241	1.02284	1.20763	1.65706
Nyayanga artifact	Bukoban quartzite	NY18-15	0.790285	2.15634	1.19673	1.80154
Nyayanga artifact	Bukoban quartzite	NY18-16B	0.733197	1.09691	1.19673	1.52686
Nyayanga artifact	Fenetized rhyolite	4	1.45056	1.85836	1.83942	2.65796
Nyayanga artifact	Fenetized rhyolite	7	1.65629	2.29037	1.37383	2.39457
Nyayanga artifact	Fenetized rhyolite	14	1.65341	2.38769	1.50037	2.56023
Nyayanga artifact	Fenetized rhyolite	27	1.41697	2.3737	1.487	2.53543
Nyayanga artifact	Fenetized rhyolite	70	1.45969	2.00608	1.41847	2.40536
Nyayanga artifact	Fenetized rhyolite	77	1.69214	2.16218	1.51335	2.58369
Nyayanga artifact	Fenetized rhyolite	90	1.7228	1.97557	1.44917	2.33331
Nyayanga artifact	Fenetized rhyolite	113	1.44592	2.29228	1.94905	2.5907
Nyayanga artifact	Fenetized rhyolite	133	1.58794	2.3323	1.43409	2.45122
Nyayanga artifact	Fenetized rhyolite	160	1.61087	2.20847	1.5617	2.6421
Nyayanga artifact	Fenetized rhyolite	163	1.68142	2.33919	1.36791	2.39541
Nyayanga artifact	Fenetized rhyolite	167	1.46864	1.99489	1.50907	2.51745
Nyayanga artifact	Fenetized rhyolite	169	1.54925	2.04817	1.39672	2.45635
Nyayanga artifact	Fenetized rhyolite	184	1.72526	2.70749	1.36791	2.43849
Nyayanga artifact	Fenetized rhyolite	189	1.47741	2.0548	1.6052	2.55154
Nyayanga artifact	Fenetized rhyolite	482	1.64464	2.1384	1.53007	2.57877
Nyayanga artifact	Fenetized rhyolite	656	1.71029	1.79134	1.67806	2.46142
Nyayanga artifact	Fenetized rhyolite	674	1.662	2.39377	1.51759	2.59917
Nyayanga artifact	Fenetized rhyolite	680	1.59791	2.24396	1.4915	2.49536
Nyayanga artifact	Fenetized rhyolite	720	1.64758	2.36734	1.53007	2.50459
Nyayanga artifact	Fenetized rhyolite	785	1.71282	1.99109	1.63518	2.54266
Nyayanga artifact	Fenetized rhyolite	820	1.70001	2.55141	1.40773	2.43391
Nyayanga artifact	Fenetized rhyolite	835	1.43648	2.39226	1.70355	2.69061
Nyayanga artifact	Fenetized rhyolite	871	1.71533	2.26067	1.51335	2.56138
Nyayanga artifact	Fenetized rhyolite	882	1.60767	2.17981	1.53415	2.52684
Nyayanga artifact	Fenetized rhyolite	910	1.40175	2.60928	1.33062	2.31249
Nyayanga artifact	Fenetized rhyolite	968	1.82556	2.16982	1.59118	2.61108
Nyayanga artifact	Fenetized rhyolite	976	1.72526	1.95947	1.47319	2.55561
Nyayanga artifact	Fenetized rhyolite	1139	1.47305	2.03802	1.55787	2.57986
Nyayanga artifact	Fenetized rhyolite	1254	1.43169	2.3323	1.6052	2.62017
Nyayanga artifact	Fenetized rhyolite	1317	1.39655	2.157	1.54617	2.58963
Nyayanga artifact	Fenetized rhyolite	1443	1.36399	2.03113	1.44917	2.4749
Nyayanga artifact	Fenetized rhyolite	1530	1.43169	2.27676	1.31744	2.27763
Nyayanga artifact	Fenetized rhyolite	1548	1.68949	2.03113	1.52595	2.55503
Nyayanga artifact	Fenetized rhyolite	1569	1.27692	1.74687	1.31744	2.36682
Nyayanga artifact	Fenetized rhyolite	1608	1.35257	1.9834	1.38543	2.35959
Nyayanga artifact	Fenetized rhyolite	113B	1.40175	1.84788	1.27531	2.60646
Nyayanga artifact	Fenetized rhyolite	5-S1	1.5266	2.0515	1.43917	2.37918
Nyayanga artifact	Fenetized rhyolite	5-S2	1.73973	2.0515	1.53415	2.54919
Nyayanga artifact	Fenetized rhyolite	5-S3	1.62655	2.26271	1.48244	2.52248
Nyayanga artifact	Fenetized rhyolite	NY12-64	1.17667	2.36573	1.57299	2.4607
Nyayanga artifact	Fenetized rhyolite	NY12-66	1.50678	2.25239	1.78369	2.4756
Nyayanga artifact	Fenetized rhyolite	NY12-69	1.44122	2.06778	1.51335	2.5059
Nyayanga artifact	Fenetized rhyolite	NY12-72	1.7783	2.20382	1.49596	2.52622
Nyayanga artifact	Fenetized rhyolite	NY15-103	1.6787	2.71763	1.2033	2.28526
Nyayanga artifact	Fenetized rhyolite	NY15-106	1.70774	2.42715	1.50037	2.56763
Nyayanga artifact	Fenetized rhyolite	NY15-135	1.16791	1.63276	1.34967	2.12655
Nyayanga artifact	Fenetized rhyolite	NY15-140	1.58794	2.25239	1.487	2.53967
Nyayanga artifact	Fenetized rhyolite	NY15-25	1.57426	2.04481	1.43409	2.47769
Nyayanga artifact	Fenetized rhyolite	NY15-41	1.61087	2.4201	1.28262	2.33812
Nyayanga artifact	Fenetized rhyolite	NY15-59	1.64464	2.13293	1.50474	2.54801
Nyayanga artifact	Fenetized rhyolite	NY15-69	1.75603	2.79178	1.26788	2.37216
Nyayanga artifact	Fenetized rhyolite	NY15-74	1.662	1.54642	1.57669	2.44826
Nyayanga artifact	Fenetized rhyolite	NY15-75	1.17667	3.25938	1.2033	2.13884
Nyayanga artifact	Fenetized rhyolite	NY15-88	1.54555	2.3323	1.55011	2.58909
Nyayanga artifact	Fenetized rhyolite	NY16-107	1.60767	2.38922	1.32408	2.34852
Nyayanga artifact	Fenetized rhyolite	NY16-137	1.60119	3.03622	1.71709	2.33716
Nyayanga artifact	Fenetized rhyolite	NY16-41	1.60767	2.22435	1.50907	2.55561
Nyayanga artifact	Fenetized rhyolite	NY16-50	1.60444	2.16474	1.53415	2.58477
Nyayanga artifact	Fenetized rhyolite	NY17-116	1.62961	2.39527	1.35583	2.30739
Nyayanga artifact	Fenetized rhyolite	NY17-122	1.45969	2.37528	1.64787	2.65289
Nyayanga artifact	Fenetized rhyolite	NY17-13	1.18526	1.91185	1.82924	2.26423
Nyayanga artifact	Fenetized rhyolite	NY17-75	1.56726	2.37212	1.45408	2.43697
Nyayanga artifact	Fenetized rhyolite	NY17-78	1.58794	1.60584	1.71441	2.4643
Nyayanga artifact	Fenetized rhyolite	NY18-13	1.82556	2.43818	1.32408	2.30636
Nyayanga artifact	Fenetized rhyolite	NY18-4	2.05584	2.50378	1.77444	2.84105
Nyayanga artifact	Fenetized rhyolite	NY18-9	1.45515	2.30356	1.39672	2.42146
Nyayanga artifact	Fenetized rhyolite	SC-S1	1.70518	2.45814	1.45894	2.53116
Nyayanga artifact	Fenetized rhyolite - altered quartz	669		1.29469	1.18554
Nyayanga artifact	Fenetized rhyolite - altered quartz	749	1.20194	1.64982	1.19451	1.97968
Nyayanga artifact	Fenetized rhyolite - altered quartz	1659		1.29469	1.17638
Nyayanga artifact	Fenetized rhyolite - altered quartz	NY15-128	1.15897	1.34811	1.18554	1.97529
Nyayanga artifact	Fenetized rhyolite - altered quartz	NY15-39	1.25575	1.47756	1.19451	2.02131
Nyayanga artifact	Fenetized rhyolite - altered quartz	NY16-118	1.41697	1.65811	1.31744	2.22008
Nyayanga artifact	Fenetized rhyolite - altered quartz	NY16-23	1.44122	2.13017	1.40773	2.07536
Nyayanga artifact	Fenetized rhyolite - altered quartz	NY17-118	1.78689	2.26677	1.43917	2.4832
Nyayanga artifact	Fenetized rhyolite - altered quartz	NY17-120	1.21005	2.46202	1.22866	1.99471
Nyayanga artifact	Fenetized rhyolite - altered quartz	NY17-128	1.16791	1.47756	1.19451	1.98834
Nyayanga artifact	Fenetized rhyolite - altered quartz	NY17-44	1.16791	1.67422	1.50037	2.02918
Nyayanga artifact	Fenetized rhyolite - altered quartz	NY17-58		1.29469	1.17638
Nyayanga artifact	Fenetized rhyolite - altered quartz	NY17-66	1.28375	1.56714	1.33706	2.03882
Nyayanga artifact	Nyanzian rhyolite artifact	211	1.22583	1.71925	1.33706	2.16385
Nyayanga artifact	Nyanzian rhyolite artifact	585
Nyayanga artifact	Nyanzian rhyolite artifact	763	1.31006	1.77283	1.56549	2.18067
Nyayanga artifact	Nyanzian rhyolite artifact	841	1.26998	1.60584	1.21192	2.11069
Nyayanga artifact	Nyanzian rhyolite artifact	842	1.31639	1.51335	1.41313	2.13427
Nyayanga artifact	Nyanzian rhyolite artifact	928	1.18526	1.38039	1.18554	1.96412
Nyayanga artifact	Nyanzian rhyolite artifact	972	1.31639	1.72632	1.26788	2.20344
Nyayanga artifact	Nyanzian rhyolite artifact	1125	1.38596	1.51335	1.24477	2.07536
Nyayanga artifact	Nyanzian rhyolite artifact	1413	1.26293	1.65811	1.28981	2.0593
Nyayanga artifact	Nyanzian rhyolite artifact	1475		1.33102	1.19451	1.98834
Nyayanga artifact	Nyanzian rhyolite artifact	1636	1.16791	1.47756	1.18554	2.00719
Nyayanga artifact	Nyanzian rhyolite artifact	1668			1.17638	1.96185
Nyayanga artifact	Nyanzian rhyolite artifact	1691	1.14983	1.39568	1.23679	2.03882
Nyayanga artifact	Nyanzian rhyolite artifact	3-S1	1.47305	1.87361	1.37383	2.39205
Nyayanga artifact	Nyanzian rhyolite artifact	3-S2	1.44122	1.79734	1.22866	2.09423
Nyayanga artifact	Nyanzian rhyolite artifact	NY15-112	1.15897	1.68205	1.28262	2.10745
Nyayanga artifact	Nyanzian rhyolite artifact	NY15-148	1.49443	1.79134	1.22037	2.15954
Nyayanga artifact	Nyanzian rhyolite artifact	NY15-15	1.45969	1.64137		2.05011
Nyayanga artifact	Nyanzian rhyolite artifact	NY15-26	1.15897	1.51335	1.28262	2.05196
Nyayanga artifact	Nyanzian rhyolite artifact	NY15-34	1.2971	1.9164	1.21192	2.04825
Nyayanga artifact	Nyanzian rhyolite artifact	NY15-56	1.662	1.51335	1.2033	2.09255
Nyayanga artifact	Nyanzian rhyolite artifact	NY16-100	1.18526	1.69732	1.19451	2.07007
Nyayanga artifact	Nyanzian rhyolite artifact	NY16-111	1.34674	1.79734	1.22866	2.04638
Nyayanga artifact	Nyanzian rhyolite artifact	NY16-112	1.40175	1.42472	1.19451	2.02723
Nyayanga artifact	Nyanzian rhyolite artifact	NY16-116	1.45969	1.76005	1.22866	2.02918
Nyayanga artifact	Nyanzian rhyolite artifact	NY16-126	1.30363	1.63276	1.18554	2.10254
Nyayanga artifact	Nyanzian rhyolite artifact	NY16-146	1.16791	1.73328	1.42374	2.06651
Nyayanga artifact	Nyanzian rhyolite artifact	NY16-67	1.45515	1.71925	1.19451	2.10582
Nyayanga artifact	Nyanzian rhyolite artifact	NY17-11	1.43169	1.56714	1.18554	2.04072
Nyayanga artifact	Nyanzian rhyolite artifact	NY17-125	1.28375	1.81485	1.19451	2.04825
Nyayanga artifact	Nyanzian rhyolite artifact	NY17-23	1.24846	1.58692	1.37967	2.06651
Nyayanga artifact	Nyanzian rhyolite artifact	NY17-26	1.26293	1.84788	1.33706	2.14783
Nyayanga artifact	Nyanzian rhyolite artifact	NY17-27	1.53428	1.82614	1.34967	2.21503
Nyayanga artifact	Nyanzian rhyolite artifact	NY17-81	1.21005	1.57715	1.26031	2.07711
Nyayanga artifact	Nyanzian rhyolite artifact	NY18-20	1.45056	1.8635	1.29688	2.11869
Source	Bukoban quartzite primary source	Bukoban primary	1.56776	1.17316	1.46141	1.93521
Source	Bukoban quartzite primary source	Bukoban primary	1.64739	1.46148	1.4254	2.05141
Source	Bukoban quartzite primary source	Bukoban primary	1.06367		1.39919	2.12204
Source	Bukoban quartzite primary source	Bukoban primary	1.2833	1.43731	1.40907	2.07054
Source	Bukoban quartzite primary source	Bukoban primary	1.35394	1.30799	1.39718	2.0992
Source	Bukoban quartzite secondary source	Lower Awach Kibuon	1.73627	1.14183	1.48005	2.21134
Source	Bukoban quartzite secondary source	Lower Awach Kibuon	1.031	1.26064	1.49697	2.19413
Source	Bukoban quartzite secondary source	Lower Awach Kibuon	1.57102	1.23228	1.51545	2.44283
Source	Bukoban quartzite secondary source	Lower Awach Kibuon	1.79715	1.42506	1.48567	1.9546
Source	Bukoban quartzite secondary source	Oboro	0.762679	0.933487	1.03862	1.66238
Source	Bukoban quartzite secondary source	Oboro	0.790285	1.21537	1.13767	2.22973
Source	Bukoban quartzite secondary source	Oboro	0.762679	1.33866	1.0693	1.74414
Source	Bukoban quartzite secondary source	Oboro	1.01494	1.28691	1.24871	2.24935
Source	Fenetized rhyolite primary source	Awaya	1.92122	1.47579	1.66813	2.65233
Source	Fenetized rhyolite primary source	Awaya			1.36324
Source	Fenetized rhyolite primary source	Awaya	2.12755	1.63888	1.40083	2.52336
Source	Fenetized rhyolite primary source	Awaya	1.75264	1.76781	1.6186	2.46252
Source	Fenetized rhyolite primary source	Awaya	1.48912	1.80304	1.5133	2.34696
Source	Fenetized rhyolite primary source	Awaya	1.81894	1.96926	1.50777	2.58922
Source	Fenetized rhyolite primary source	Homa moutain	1.41072		1.41383
Source	Fenetized rhyolite primary source	Homa moutain		2.09226	1.57141	2.36121
Source	Fenetized rhyolite primary source	Homa moutain	1.81343	2.39309	1.56297	2.41814
Source	Fenetized rhyolite primary source	Rapogi	1.9515	2.54194	1.11121	2.10863
Source	Fenetized rhyolite primary source	Rapogi	2.05693	2.94297	1.4269	3.0648
Source	Fenetized rhyolite secondary source	NY1	1.73255	2.11896	1.44917	2.48865
Source	Fenetized rhyolite secondary source	NY10	1.48173	2.1274	1.50037	2.54919
Source	Fenetized rhyolite secondary source	NY11	1.60767	2.13017	1.57299	2.57323
Source	Fenetized rhyolite secondary source	NY12	1.51481	2.09562	1.45408	2.49669
Source	Fenetized rhyolite secondary source	NY13	1.71533	1.93847	1.67219	2.51681
Source	Fenetized rhyolite secondary source	NY14	1.72032	2.0515	1.53007	2.58314
Source	Fenetized rhyolite secondary source	NY15	1.69214	2.38922	1.40773	2.45562
Source	Fenetized rhyolite secondary source	NY17	1.59129	2.29418	1.47319	2.54742
Source	Fenetized rhyolite secondary source	NY18	1.54925	2.48217	1.43409	2.46286
Source	Fenetized rhyolite secondary source	NY19	1.78046	2.03459	1.52595	2.61056
Source	Fenetized rhyolite secondary source	NY2	1.84831	2.25655	1.34967	2.3878
Source	Fenetized rhyolite secondary source	NY20	1.70518	2.07412	1.46374	2.5256
Source	Fenetized rhyolite secondary source	NY21	1.5027	1.94699	1.487	2.49669
Source	Fenetized rhyolite secondary source	NY22	1.55654	2.09262	1.47319	2.54087
Source	Fenetized rhyolite secondary source	NY23	1.61721	2.20382	1.58035	2.51363
Source	Fenetized rhyolite secondary source	NY24	1.63266	2.44224	1.27531	2.25737
Source	Fenetized rhyolite secondary source	NY3	1.62346	2.28264	1.37967	2.3878
Source	Fenetized rhyolite secondary source	NY4	1.94409	2.2503	1.62211	2.60646
Source	Fenetized rhyolite secondary source	NY5	1.62961	2.29607	1.48244	2.27983
Source	Fenetized rhyolite secondary source	NY6	1.74912	2.31275	1.58035	2.63539
Source	Fenetized rhyolite secondary source	NY7	1.7228	2.16729	1.50474	2.55503
Source	Fenetized rhyolite secondary source	NY8	1.58115	1.80325	1.56926	2.36502
Source	Fenetized rhyolite secondary source	NY9	1.56015	2.14913	1.50037	2.55154
Source	Samanga	Samanga	1.69214	2.06509	1.3816	2.23625
Source	Samanga	Samanga		1.71352	1.46986	2.55668
Source	Southern	Southern		1.95633	1.46935	2.39725
Source	Southern	Southern	1.29702	1.45744	1.17536	2.06465
Source	Southern	Southern	1.57598	1.56952	1.78505	2.50653
Source	Wire Hills	Wire Hills	1.90059	1.29923	1.38365	2.30921
Source	Wire Hills	Wire Hills	2.035	1.31621	1.53119	2.31076
Source	Wire Hills	Wire Hills	1.98924	1.27045	1.48543	2.265
