# Supplementary material for: Selective use of distant stone resources by the earliest Oldowan toolmakers
Source: Sci Adv. 2025 Aug 15;11(33):eadu5838. doi: 10.1126/sciadv.adu5838 (PMC12356259; doi:10.1126/sciadv.adu5838)
Supplement: Supplementary file 2 — Data files S1 to S4 [file sciadv.adu5838_data_files_s1_to_s4.zip › sciadv.adu5838_data_file_s4.xlsx]

## Sheet: Sheet2
ID	RM	Context	Mass	Core_Max_Length	Core_Max_Thickness	Core_Max_Width	Cortex_%	Extraction_Number
NY15-105	carbonitite	Local	186.4	82.84	33.15	60.38	80	2
272	chert	Nonlocal	29.63	48.1	21.5	22.23	30	-
1254	fenetize rhyolite	Local	53.13	47.94	27.95	44.21	70	2
872	fenetize rhyolite	Local	70.3	61.8	24.5	57.1	85	2
1139	fenetize rhyolite	Local	132.68	72.48	33.31	53.06	80	2
1443	fenetize rhyolite	Local	39.47	49.67	23.43	34.04	70	3
NY15-88	fenetize rhyolite	Local	89.7	59.69	39.81	47.51	90	3
720	fenetize rhyolite	Local	459	87.98	49.35	82.38	75	6
Ny15-25	fenetize rhyolite	Local	866	119.81	61.49	98.16	80	6
NY15-59	fenetize rhyolite	Local	103.8	59.17	47.56	37.28	20	8
NY15-69	fenetize rhyolite	Local	170.5	75.22	37.63	54.82	50	8
70	fenetize rhyolite	Local	40.14	47.4	23.5	38.4	40	-
NY15-123	fenetized andesite	Local	205.2	72.93	42	65.57	85	2
NY18-11	fenetized andesite	Local	68.4	51.68	30.21	37.41	70	5
Ny18-12	granite	Nonlocal	636	109.44	65.88	76.51	90	2
NY17-16	granite	Nonlocal	238.3	69.14	55.24	52.87	50	10
1531	granite	Nonlocal	126.09	86.45	44.04	33.32	60	-
1114	microgranite	Nonlocal	418.37	83.84	47.67	73.1	80	2
NY15-102	microgranite	Nonlocal	1425	117.6	89.96	96.56	55	6
NY23-56	Nyanzian rhyolite	Nonlocal	155.1	60.46	43.38	45.38	50	5
NY12-59	Nyanzian rhyolite	Nonlocal	238.36	68.37	53.93	50	35	-
NY22-43	Nyanzian rhyolite - porpheritic	Nonlocal	830	125.71	45.91	92.51	80	2
NY15-33	phonolite	Nonlocal	176.5	61.3	40.47	49.48	65	4
NY12-58	qtzite	Nonlocal	1269	113.54	88.39	85.67	90	1
NY15-135	qtzite	Nonlocal	877	126.67	60.35	87.57	97	1
nY12-73	qtzite	Nonlocal	45.81	41.28	27.86	32.2	70	2
NY23-57	qtzite	Nonlocal	120.2	58.42	35.29	44.99	70	2
NY23-68	qtzite	Nonlocal	412.7	91.29	49.88	77.85	60	2
NY12-70	qtzite	Nonlocal	14.95	41.05	18.76	24.06	25	3
ny16-34	qtzite	Nonlocal	185	68.1	35	50.9	40	3
Ny16-70	qtzite	Nonlocal	632	93.06	66.78	80.22	65	3
NY22-64	qtzite	Nonlocal	326	84.48	50.88	60.07	75	3
1556	qtzite	Nonlocal	108.3	57.94	33.32	48.86	50	4
NY15-111	qtzite	Nonlocal	656	91.95	65.63	81.66	65	4
166	qtzite	Nonlocal	750	95.69	74.13	88.71	80	4
NY12-56	qtzite	Nonlocal	744	102.79	62.12	90.47	75	4
NY16-166	qtzite	Nonlocal	952.1	93.92	67.53	79.4	80	4
Ny16-93	qtzite	Nonlocal	47.27	59.1	33.7	49.3	15	5
Ny17-6	qtzite	Nonlocal	245.33	70.41	51.8	62.83	50	5
NY16-170	qtzite	Nonlocal	627.6	93.05	66.22	83.54	60	5
Ny12-76	qtzite	Nonlocal	165.59	63.65	36.32	55.71	65	6
Ny15-55	qtzite	Nonlocal	327	82.22	48.08	49.31	75	6
NY15-66	qtzite	Nonlocal	389	92.74	49.76	71.12	70	6
NY23-62	qtzite	Nonlocal	141.1	58.56	48	51.14	50	7
NY22-25	qtzite	Nonlocal	459	84.82	56.6	70.12	40	7
NY22-27	qtzite	Nonlocal	200	69.58	46.53	53.58	50	7
NY22-40	qtzite	Nonlocal	377	84.61	53.39	65.74	50	8
NY22-13	qtzite	Nonlocal	73	48.64	38.9	40.29	20	8
NY22-19	qtzite	Nonlocal	648	99.38	78.99	82.28	40	9
NY16-52	qtzite	Nonlocal	930	111.6	80.7	84.08	50	10
16B	qtzite	Nonlocal	933	111.66	71.87	96.56	60	10
NY17-54	qtzite	Nonlocal	722	111.69	57.08	83.4	50	10
NY22-52	qtzite	Nonlocal	253	83.74	32.64	71.78	45	10
NY22-6	qtzite	Nonlocal	1289	118.21	79.57	86.18	50	11
Ny15-134	qtzite	Nonlocal	956	118.58	68.12	87.78	60	13
353	Quartz	Nonlocal	144.2	58.4	41.1	46.7	80	2
NY12-79	Quartz	Nonlocal	273	77.23	46.5	64.87	80	2
NY17-8	Quartz	Nonlocal	447.76	90.01	51.91	72.88	80	2
NY16-145	Quartz	Nonlocal	143	69	48	44.7	40	3
Ny12-80	Quartz	Nonlocal	239	78.07	44.91	47.3	75	3
NY22-53	Quartz	Nonlocal	55	52.04	29.12	40.6	70	3
NY12-74	Quartz	Nonlocal	63	56.45	23.97	42.49	55	4
NY22-68	Quartz	Nonlocal	64	56.79	29.47	44.16	45	4
NY12-84	Quartz	Nonlocal	476	96.89	56.24	68.02	80	5
NY22-9	Quartz	Nonlocal	959	110.59	75.19	105.9	80	5
NY22-70	Quartz	Nonlocal	472	89.33	60.76	71.16	45	5
NY15-144	Quartz	Nonlocal	49.87	48.06	25.33	37.54	25	6
930	Quartz	Nonlocal	299	70.47	54.37	55.63	50	6
NY17-32	Quartz	Nonlocal	561	98.37	59.55	83.64	80	6
NY16-7	Quartz	Nonlocal	31.6	34.8	28.2	26.97	25	7
Ny17-55	Quartz	Nonlocal	71.6	58.28	29.53	51.26	10	7
NY18-21	Quartz	Nonlocal	135.6	62.79	46.98	55.09	30	8
NY16-45	Quartz	Nonlocal	342	76.05	58.5	43.61	50	8
NY18-16	Quartz	Nonlocal	27.9	44.75	27.27	29.52	5	9
NY15-57	Quartz	Nonlocal	71.9	59.64	24.32	39.46	35	10
184	Quartz/altered rhyolite	Local	132.93	63.62	30.89	49.09	60	2
749	Quartz/altered rhyolite	Local	26.34	43.05	16.67	27.13	85	2
NY16-23	Quartz/altered rhyolite	Local	79	54.7	33.8	45.1	60	4
NY17-128	Quartz/altered rhyolite	Local	1173	114.27	75.99	104.04	55	5
NY22-11	Quartz/altered rhyolite	Local	206	66.51	42.5	50.32	60	5
NY23-63	Quartz/altered rhyolite	Local	510.7	98.28	48.9	80.25	80	6
NY23-54	Quartz/altered rhyolite	Local	542	92.28	61.67	88.87	30	9
NY22-73	Quartz/altered rhyolite	Local	210	69.14	43.66	63.22	35	10
NY22-54	Quartz/altered rhyolite	Local	393	79.66	61.84	57.99	10	10
Ny22-17	red felsite	Nonlocal	1595	139.1	87.23	101.68	70	7
